# Supplementary material for: Effects of Dietary Microcapsule Sustained-Release Sodium Butyrate on the Growth Performance, Immunity, and Gut Microbiota of Yellow Broilers
Source: Animals (Basel). 2023 Nov 21;13(23):3598. doi: 10.3390/ani13233598 (PMC10705809; doi:10.3390/ani13233598)
Supplement: Supplementary file 1 [file animals-13-03598-s001.zip]

Archive with 2 entries (2 files):
- Figure S1.tif
- TableS1.xlsx
