# Supplementary material for: Effects of Dietary Microcapsule Sustained-Release Sodium Butyrate on the Growth Performance, Immunity, and Gut Microbiota of Yellow Broilers
Source: Animals (Basel). 2023 Nov 21;13(23):3598. doi: 10.3390/ani13233598 (PMC10705809; doi:10.3390/ani13233598)
Supplement: Supplementary file 1 [file animals-13-03598-s001.zip › TableS1.xlsx]

## Sheet: TableS1
Table S1. The relative abundance of gut microbiota in yellow broilers from CON, SB, and MSSB groups. The ASV with relative abundance over 0.1% in at least on group were shown.
Domain	Kingdom	Phylum	Class	Order	Family	Genus	Species	ASV	N560101	N560103	N560104	N560105	N560106	N560113	N560502	N560503	N560504	N560505	N560506	N560508	N560601	N560602	N560604	N560606	N560607	N560608	CON	SB	MS_SB
d__Bacteria	k__norank_d__Bacteria	p__Firmicutes	c__Bacilli	o__Lactobacillales	f__Streptococcaceae	g__Streptococcus	s__unclassified_g__Streptococcus	ASV1	11.2074	8.67951	4.50769	14.0534	10.8361	7.01785	0.31819	0.106063	1.06063	0.63638	0.176772	0.353544	5.05568	0	0.12374	1.34347	0.176772	0.848506	9.38365	0.44193	1.25803
d__Bacteria	k__norank_d__Bacteria	p__Firmicutes	c__Bacilli	o__Lactobacillales	f__Lactobacillaceae	g__Lactobacillus	s__unclassified_g__Lactobacillus	ASV2	4.59608	0.866183	0.618702	0.671734	7.17695	0.159095	0.106063	0.0530316	0.265158	0	0.106063	0.106063	0.282835	0.0353544	0.265158	0	0.300513	0.141418	2.34812	0.106063	0.17088
d__Bacteria	k__norank_d__Bacteria	p__Firmicutes	c__Clostridia	o__Oscillospirales	f__Ruminococcaceae	g__Fournierella	s__unclassified_g__Fournierella	ASV6	2.51016	1.89146	0.159095	0.106063	1.67934	0	0	0	0	0.300513	0.459608	0	0	0	0	0	0.0176772	0	1.05769	0.126687	0.0029462
d__Bacteria	k__norank_d__Bacteria	p__Bacteroidota	c__Bacteroidia	o__Bacteroidales	f__Bacteroidaceae	g__Bacteroides	s__Bacteroides_sp._Marseille-P3166	ASV7	1.57327	3.21725	0.565671	0.689411	1.44953	0.0707089	0	0.0883861	0.159095	0.194449	0.406576	0.106063	0.12374	0.459608	0.371221	0	0.866183	0.883861	1.26097	0.159095	0.450769
d__Bacteria	k__norank_d__Bacteria	p__Bacteroidota	c__Bacteroidia	o__Bacteroidales	f__unclassified_o__Bacteroidales	g__unclassified_o__Bacteroidales	s__unclassified_o__Bacteroidales	ASV4	1.57327	0.63638	1.75004	0.95457	2.15662	1.06063	0.12374	0.212127	0.300513	0.689411	0.618702	0.335867	0.618702	0.194449	0.388899	0.300513	0.654057	0.371221	1.35525	0.38006	0.421307
d__Bacteria	k__norank_d__Bacteria	p__Firmicutes	c__Clostridia	o__Peptostreptococcales-Tissierellales	f__Peptostreptococcaceae	g__Romboutsia	s__unclassified_g__Romboutsia	ASV5	1.46721	0.63638	0.229804	0.0883861	2.06823	0.866183	1.48489	1.02528	1.67934	0.159095	0.424253	2.31572	0.406576	0.265158	1.07831	0.44193	0.689411	0.618702	0.892699	1.18143	0.583348
d__Bacteria	k__norank_d__Bacteria	p__Firmicutes	c__Bacilli	o__Lactobacillales	f__Lactobacillaceae	g__Lactobacillus	s__unclassified_g__Lactobacillus	ASV3	1.43185	11.9675	7.00018	18.3843	2.68694	0.406576	0.0176772	0	0	0	0	0	0.282835	0.0707089	0.12374	0	0.0353544	0.0353544	6.97955	0.0029462	0.0913323
d__Bacteria	k__norank_d__Bacteria	p__Firmicutes	c__Clostridia	o__Lachnospirales	f__Lachnospiraceae	g__Ruminococcus_torques_group	s__unclassified_g__Ruminococcus_torques_group	ASV11	1.37882	0.194449	0.229804	0.247481	1.60863	0.0176772	0.176772	0.901538	0.141418	0.477285	0.159095	1.6263	0.31819	0	0	0.229804	0	0.12374	0.61281	0.580402	0.111956
d__Bacteria	k__norank_d__Bacteria	p__Cyanobacteria	c__Vampirivibrionia	o__Gastranaerophilales	f__norank_o__Gastranaerophilales	g__norank_f__norank_o__Gastranaerophilales	s__uncultured_bacterium_g__norank_f__norank_o__Gastranaerophilales	ASV9	1.27276	0.0176772	0.12374	0.530316	1.43185	0	0.106063	0.44193	0	0.583348	0.12374	0	0.565671	0	0.0176772	0	0	0.12374	0.562725	0.20918	0.117848
d__Bacteria	k__norank_d__Bacteria	p__Bacteroidota	c__Bacteroidia	o__Bacteroidales	f__Bacteroidaceae	g__Bacteroides	s__unclassified_g__Bacteroides	ASV10	1.25508	0	5.16175	0.654057	1.29044	0	0.424253	0.176772	2.89906	0	0	0	3.48241	2.59855	5.44458	3.9597	0.141418	0.63638	1.39355	0.583348	2.71051
d__Bacteria	k__norank_d__Bacteria	p__Firmicutes	c__Clostridia	o__Christensenellales	f__Christensenellaceae	g__Christensenellaceae_R-7_group	s__unclassified_g__Christensenellaceae_R-7_group	ASV13	1.21973	0.0707089	1.04296	0.194449	1.13134	0.830829	0.159095	0.0176772	0.31819	0	0.0530316	0	0.282835	0.0353544	0.0883861	0	2.73997	2.42178	0.748335	0.0913323	0.928054
d__Bacteria	k__norank_d__Bacteria	p__Firmicutes	c__Clostridia	o__Lachnospirales	f__Lachnospiraceae	g__Ruminococcus_torques_group	s__uncultured_Clostridiales_bacterium_g__Ruminococcus_torques_group	ASV15	1.21973	1.02528	0.671734	1.0076	0.919215	2.66926	0.530316	0.530316	1.32579	1.06063	0	1.34347	1.2374	2.19197	0.883861	2.4041	1.21973	1.04296	1.25214	0.798421	1.49667
d__Bacteria	k__norank_d__Bacteria	p__Firmicutes	c__Clostridia	o__Oscillospirales	f__Butyricicoccaceae	g__Butyricicoccus	s__unclassified_g__Butyricicoccus	ASV32	1.21973	0.494962	0.671734	0.795475	0.777797	0.159095	0.530316	0	0.972247	0.176772	0.31819	0.406576	1.14902	0.44193	0.141418	0.247481	0.282835	0.176772	0.686465	0.400684	0.406576
d__Bacteria	k__norank_d__Bacteria	p__Bacteroidota	c__Bacteroidia	o__Bacteroidales	f__unclassified_o__Bacteroidales	g__unclassified_o__Bacteroidales	s__unclassified_o__Bacteroidales	ASV8	1.21973	0.601025	1.11366	0.565671	1.41418	1.0076	0.0883861	0.159095	0.159095	0.547994	0.353544	0.265158	0.44193	0.12374	0.212127	0.0883861	0.565671	0.12374	0.986978	0.262212	0.259266
d__Bacteria	k__norank_d__Bacteria	p__Firmicutes	c__Clostridia	o__Oscillospirales	f__Ruminococcaceae	g__Faecalibacterium	s__uncultured_bacterium_g__Faecalibacterium	ASV18	1.18437	0.0176772	0.300513	0.618702	0.866183	0.194449	0.44193	2.22733	1.1667	2.84603	4.04808	0.565671	0.194449	0.406576	0.601025	0.106063	0	0.0176772	0.530316	1.88262	0.220965
d__Bacteria	k__norank_d__Bacteria	p__Firmicutes	c__Clostridia	o__Oscillospirales	f__Oscillospiraceae	g__unclassified_f__Oscillospiraceae	s__unclassified_f__Oscillospiraceae	ASV28	1.11366	0.671734	0.0353544	0	0.830829	0.0176772	0.0176772	0.371221	0.477285	0.0176772	0.0353544	0.0883861	0	0.883861	0	0.0176772	0	0.530316	0.444877	0.167934	0.238642
d__Bacteria	k__norank_d__Bacteria	p__Firmicutes	c__Clostridia	o__Christensenellales	f__Christensenellaceae	g__Christensenellaceae_R-7_group	s__unclassified_g__Christensenellaceae_R-7_group	ASV12	1.06063	0.176772	1.09599	0.194449	1.36115	1.97985	1.44953	0.583348	0.813152	0.31819	0.0353544	1.27276	2.72229	2.06823	4.20718	0.12374	0.707089	2.24501	0.978139	0.745389	2.01226
d__Bacteria	k__norank_d__Bacteria	p__Bacteroidota	c__Bacteroidia	o__Bacteroidales	f__Bacteroidaceae	g__Bacteroides	s__Bacteroides_barnesiae	ASV21	1.04296	0.76012	1.69701	0.388899	0.883861	2.26268	1.07831	0.194449	0.247481	0.265158	0.654057	1.34347	1.7854	2.68694	0.512639	0.194449	1.09599	2.93442	1.17259	0.630487	1.53497
d__Bacteria	k__norank_d__Bacteria	p__Firmicutes	c__Clostridia	o__Oscillospirales	f__Oscillospiraceae	g__UCG-005	s__unclassified_g__UCG-005	ASV24	1.0076	0.106063	0.194449	0	0.919215	1.6263	0.0883861	0.671734	0.282835	0.212127	0.106063	0.141418	0.76012	0.671734	2.06823	0.0530316	6.24006	1.41418	0.642272	0.250427	1.86789
d__Bacteria	k__norank_d__Bacteria	p__Bacteroidota	c__Bacteroidia	o__Bacteroidales	f__Bacteroidaceae	g__Bacteroides	s__Bacteroides_barnesiae	ASV27	0.95457	0.618702	1.36115	0.282835	0.777797	1.90914	0.830829	0.176772	0.31819	0.229804	0.866183	0.813152	1.73237	1.89146	0.512639	0.159095	0.671734	2.6339	0.984032	0.539155	1.26687
d__Bacteria	k__norank_d__Bacteria	p__Bacteroidota	c__Bacteroidia	o__Bacteroidales	f__Bacteroidaceae	g__Bacteroides	s__Bacteroides_sp._Marseille-P3166	ASV17	0.883861	1.29044	0.44193	0.194449	1.06063	0.0883861	0	0	0.0707089	0.0707089	0.0707089	0.0353544	0.0353544	0.265158	0.176772	0	0.353544	0.530316	0.659949	0.0412468	0.226858
d__Bacteria	k__norank_d__Bacteria	p__Bacteroidota	c__Bacteroidia	o__Bacteroidales	f__Bacteroidaceae	g__Bacteroides	s__Bacteroides_plebeius	ASV16	0.866183	3.88899	5.09104	0.176772	0.901538	1.85611	0	0.0883861	0	0.0530316	0.936892	0.0883861	0	0.106063	0.0883861	0	0.512639	0.12374	2.1301	0.194449	0.138472
d__Bacteria	k__norank_d__Bacteria	p__Firmicutes	c__Clostridia	o__Peptococcales	f__Peptococcaceae	g__Peptococcus	s__uncultured_bacterium_g__Peptococcus	ASV31	0.830829	1.34347	2.08591	1.96217	0.901538	0.388899	0.265158	0.353544	0.194449	0.194449	0.530316	0.229804	0.406576	0.0353544	0.229804	0.265158	0.265158	0.265158	1.25214	0.29462	0.244535
d__Bacteria	k__norank_d__Bacteria	p__Firmicutes	c__Bacilli	o__Lactobacillales	f__Enterococcaceae	g__Enterococcus	s__unclassified_g__Enterococcus	ASV20	0.777797	0.194449	0.0176772	0.12374	0.972247	0.159095	0.141418	0.0353544	0.494962	0.0530316	0.12374	0.0707089	0.0176772	0	0.0530316	0.0530316	0.0530316	0.583348	0.374168	0.153203	0.126687
d__Bacteria	k__norank_d__Bacteria	p__Firmicutes	c__Clostridia	o__Oscillospirales	f__Ruminococcaceae	g__norank_f__Ruminococcaceae	s__unclassified_g__norank_f__Ruminococcaceae	ASV38	0.777797	0.159095	0.459608	0.31819	0.63638	0.477285	0.866183	0.689411	1.21973	0.601025	1.30811	0.424253	0.159095	0.265158	0.459608	1.50256	0.424253	0.972247	0.471392	0.851452	0.630487
d__Bacteria	k__norank_d__Bacteria	p__Firmicutes	c__Clostridia	o__Christensenellales	f__Christensenellaceae	g__Christensenellaceae_R-7_group	s__unclassified_g__Christensenellaceae_R-7_group	ASV46	0.742443	0.388899	0.353544	1.20205	0.459608	0.335867	0.44193	0.618702	0.353544	0.583348	0.848506	1.30811	0.282835	0.229804	0.300513	0.512639	0.0707089	0.212127	0.580402	0.692358	0.268104
d__Bacteria	k__norank_d__Bacteria	p__Bacteroidota	c__Bacteroidia	o__Bacteroidales	f__Bacteroidaceae	g__Bacteroides	s__Bacteroides_sp._Marseille-P3166	ASV19	0.724766	1.85611	0	0	0.866183	0	0	0	0	0	0	0	0	0	0	0	0.265158	0.388899	0.574509	0	0.109009
d__Bacteria	k__norank_d__Bacteria	p__Firmicutes	c__Clostridia	o__Oscillospirales	f__Ruminococcaceae	g__DTU089	s__unclassified_g__DTU089	ASV57	0.707089	0.353544	0.742443	0.777797	0.247481	0.371221	0.371221	1.09599	0.194449	0.371221	0.247481	0.424253	0.31819	0.176772	0.0707089	0.0707089	0.388899	0.194449	0.533263	0.450769	0.203288
d__Bacteria	k__norank_d__Bacteria	p__Firmicutes	c__Clostridia	o__Oscillospirales	f__Oscillospiraceae	g__UCG-005	s__unclassified_g__UCG-005	ASV63	0.689411	0	0	0.848506	0.300513	0	0	0	0	0	1.3965	0	0	0	0	0	0	0	0.306405	0.23275	0
d__Bacteria	k__norank_d__Bacteria	p__Firmicutes	c__Clostridia	o__Lachnospirales	f__Lachnospiraceae	g__unclassified_f__Lachnospiraceae	s__unclassified_f__Lachnospiraceae	ASV14	0.689411	0.388899	0.159095	0.0707089	1.29044	0.494962	0.406576	0.618702	0.141418	0.671734	0.31819	0.689411	0.406576	0.459608	0.247481	0.176772	1.07831	0.724766	0.515585	0.474339	0.515585
d__Bacteria	k__norank_d__Bacteria	p__Actinobacteriota	c__Coriobacteriia	o__Coriobacteriales	f__Eggerthellaceae	g__Enterorhabdus	s__uncultured_bacterium_g__Enterorhabdus	ASV35	0.671734	0.265158	0.194449	0.547994	0.654057	0.0883861	1.02528	1.09599	0.813152	0.247481	0.265158	0.229804	0.300513	0.477285	0.12374	0.0530316	0.282835	0.335867	0.40363	0.61281	0.262212
d__Bacteria	k__norank_d__Bacteria	p__Firmicutes	c__Bacilli	o__Lactobacillales	f__Lactobacillaceae	g__Lactobacillus	s__Lactobacillus_aviarius	ASV37	0.63638	0.0530316	0.141418	0.0353544	0.512639	0.0353544	0.159095	0.0707089	0.12374	0	0	0	0.106063	0	0.388899	0.0176772	0	0	0.235696	0.058924	0.0854399
d__Bacteria	k__norank_d__Bacteria	p__Firmicutes	c__Clostridia	o__Christensenellales	f__Christensenellaceae	g__Christensenellaceae_R-7_group	s__unclassified_g__Christensenellaceae_R-7_group	ASV22	0.618702	0.371221	0.371221	0.176772	0.795475	0.335867	0.724766	1.1667	0.547994	0.424253	0.406576	0.212127	0.141418	0.176772	0.530316	0.247481	0.282835	0.494962	0.444877	0.580402	0.312297
d__Bacteria	k__norank_d__Bacteria	p__Firmicutes	c__Clostridia	o__Lachnospirales	f__Lachnospiraceae	g__Shuttleworthia	s__uncultured_bacterium_g__Shuttleworthia	ASV30	0.601025	0	0.618702	0.565671	1.0076	0.335867	0.618702	0	0.141418	0	0.830829	0.406576	0	0.335867	0.141418	0.229804	0	0.106063	0.521478	0.332921	0.135525
d__Bacteria	k__norank_d__Bacteria	p__Firmicutes	c__Clostridia	o__Oscillospirales	f__Ruminococcaceae	g__Subdoligranulum	s__uncultured_Subdoligranulum_sp.	ASV23	0.565671	0.371221	0.212127	0.0707089	0.654057	0.12374	0.106063	0.0176772	0.406576	0.0707089	0.494962	0.212127	0.0353544	0.0176772	0.0883861	0.0176772	0.159095	0.159095	0.332921	0.218019	0.0795475
d__Bacteria	k__norank_d__Bacteria	p__Firmicutes	c__Clostridia	o__Lachnospirales	f__Lachnospiraceae	g__unclassified_f__Lachnospiraceae	s__unclassified_f__Lachnospiraceae	ASV47	0.547994	0.353544	0.459608	0.95457	0.300513	0.247481	0.618702	1.02528	0.0176772	0.106063	0.282835	0.459608	0.106063	0.159095	0.12374	0.265158	0.0530316	0.0176772	0.477285	0.418361	0.120794
d__Bacteria	k__norank_d__Bacteria	p__Firmicutes	c__Clostridia	o__Lachnospirales	f__Lachnospiraceae	g__Ruminococcus_torques_group	s__unclassified_g__Ruminococcus_torques_group	ASV66	0.512639	0.335867	0.194449	0.777797	0.247481	0.353544	0	0.12374	0.707089	0	0	0	0	0.866183	0.583348	0	0.0707089	0.477285	0.40363	0.138472	0.332921
d__Bacteria	k__norank_d__Bacteria	p__Firmicutes	c__Clostridia	o__Oscillospirales	f__Oscillospiraceae	g__Flavonifractor	s__uncultured_bacterium_g__Flavonifractor	ASV68	0.512639	0.176772	0.813152	0.406576	0.265158	0.141418	0.106063	0.229804	0.335867	0.176772	0.300513	0.335867	0	0.31819	0	0.282835	0	0	0.385953	0.247481	0.100171
d__Bacteria	k__norank_d__Bacteria	p__Firmicutes	c__Clostridia	o__Oscillospirales	f__Oscillospiraceae	g__unclassified_f__Oscillospiraceae	s__unclassified_f__Oscillospiraceae	ASV52	0.512639	0.547994	0.777797	0.95457	0.424253	0.654057	0.159095	0.265158	0.512639	0.477285	0.689411	1.29044	1.60863	0.654057	0.919215	1.85611	0.494962	0.265158	0.645218	0.565671	0.966354
d__Bacteria	k__norank_d__Bacteria	p__Actinobacteriota	c__Coriobacteriia	o__Coriobacteriales	f__Eggerthellaceae	g__Enterorhabdus	s__uncultured_bacterium_g__Enterorhabdus	ASV55	0.494962	0.300513	0.0530316	0.724766	0.424253	0.176772	0.265158	1.32579	0.265158	0.106063	0.583348	0	0.106063	0.12374	0.12374	0.0530316	0.12374	0.12374	0.362383	0.424253	0.109009
d__Bacteria	k__norank_d__Bacteria	p__Firmicutes	c__Clostridia	o__Oscillospirales	f__Oscillospiraceae	g__NK4A214_group	s__uncultured_organism_g__NK4A214_group	ASV78	0.494962	1.36115	1.11366	1.32579	0.282835	2.35107	0.583348	1.64398	0.813152	0.212127	0.406576	0.406576	0.229804	0.0707089	0.742443	0.229804	3.05816	0.547994	1.15491	0.677627	0.813152
d__Bacteria	k__norank_d__Bacteria	p__Firmicutes	c__Clostridia	o__Lachnospirales	f__Lachnospiraceae	g__Lachnoclostridium	s__unclassified_g__Lachnoclostridium	ASV60	0.494962	0.0883861	0.707089	0.76012	0.371221	0.371221	1.02528	1.41418	0.0530316	0.494962	0.601025	0.936892	0.335867	0.194449	0.194449	0.565671	0.12374	0.0353544	0.4655	0.754228	0.241589
d__Bacteria	k__norank_d__Bacteria	p__Firmicutes	c__Clostridia	o__Oscillospirales	f__Oscillospiraceae	g__Flavonifractor	s__uncultured_bacterium_g__Flavonifractor	ASV79	0.494962	0.106063	0.901538	0.353544	0.212127	0.12374	0.0707089	0.335867	0.265158	0.0883861	0.565671	0.353544	0.0883861	0.282835	0.0353544	0.31819	0.0530316	0.106063	0.365329	0.279889	0.14731
d__Bacteria	k__norank_d__Bacteria	p__Firmicutes	c__Clostridia	o__Oscillospirales	f__Ruminococcaceae	g__CAG-352	s__uncultured_bacterium_g__CAG-352	ASV50	0.477285	0	0	0	0.335867	0	0.0707089	0	0	0.335867	0	0.565671	0	0.194449	0.44193	0.212127	0.512639	0.300513	0.135525	0.162041	0.276943
d__Bacteria	k__norank_d__Bacteria	p__Firmicutes	c__Clostridia	o__Lachnospirales	f__Lachnospiraceae	g__unclassified_f__Lachnospiraceae	s__unclassified_f__Lachnospiraceae	ASV41	0.477285	0.0530316	0.229804	0.176772	0.388899	0	0.300513	0	0	0	0.212127	0.106063	0.106063	0	0	0.176772	0	0.106063	0.220965	0.103117	0.0648165
d__Bacteria	k__norank_d__Bacteria	p__Firmicutes	c__Clostridia	o__Lachnospirales	f__Lachnospiraceae	g__unclassified_f__Lachnospiraceae	s__unclassified_f__Lachnospiraceae	ASV49	0.477285	0.212127	0.388899	0.494962	0.353544	0.212127	0.159095	0.530316	0.0353544	0.176772	0.335867	0.194449	0.0883861	0.12374	0.0176772	0.141418	0.0176772	0	0.35649	0.238642	0.0648165
d__Bacteria	k__norank_d__Bacteria	p__Bacteroidota	c__Bacteroidia	o__Bacteroidales	f__Rikenellaceae	g__Alistipes	s__unclassified_g__Alistipes	ASV44	0.477285	0.671734	0.494962	2.12127	0.654057	0.883861	1.82075	0.12374	1.1667	7.07089	1.89146	0.406576	0.265158	0.31819	0.494962	2.31572	0.159095	0.76012	0.883861	2.08002	0.718873
d__Bacteria	k__norank_d__Bacteria	p__Bacteroidota	c__Bacteroidia	o__Bacteroidales	f__Bacteroidaceae	g__Bacteroides	s__Bacteroides_barnesiae	ASV62	0.477285	0.31819	0.707089	0.159095	0.353544	1.09599	0.459608	0.0707089	0.12374	0.176772	0.371221	0.494962	0.724766	1.07831	0.159095	0.0176772	0.353544	1.18437	0.518532	0.282835	0.586294
d__Bacteria	k__norank_d__Bacteria	p__Firmicutes	c__Clostridia	o__Lachnospirales	f__Lachnospiraceae	g__Ruminococcus_torques_group	s__unclassified_g__Ruminococcus_torques_group	ASV61	0.477285	0.742443	0.0883861	0.0176772	0.194449	1.37882	0.0530316	0.229804	0.212127	0.141418	0.0353544	0.0353544	0.265158	0.194449	0.12374	0.335867	0.388899	0.459608	0.483177	0.117848	0.29462
d__Bacteria	k__norank_d__Bacteria	p__Bacteroidota	c__Bacteroidia	o__Bacteroidales	f__Barnesiellaceae	g__Barnesiella	s__Barnesiella_viscericola_DSM_18177	ASV43	0.459608	2.12127	1.27276	0.707089	0.388899	0	0	0.0353544	0	0.194449	0.494962	0.0176772	0.194449	0.0353544	0.0176772	0.0530316	0	0	0.824937	0.12374	0.0500854
d__Bacteria	k__norank_d__Bacteria	p__Bacteroidota	c__Bacteroidia	o__Flavobacteriales	f__Flavobacteriaceae	g__norank_f__Flavobacteriaceae	s__gut_metagenome_g__norank_f__Flavobacteriaceae	ASV72	0.459608	0.247481	0.583348	0.176772	0.300513	0.194449	0.494962	0.424253	0.512639	0.601025	0.565671	0.300513	0.565671	0.512639	0.830829	0.31819	0.44193	0.547994	0.327028	0.483177	0.536209
d__Bacteria	k__norank_d__Bacteria	p__Firmicutes	c__Clostridia	o__Lachnospirales	f__Lachnospiraceae	g__GCA-900066575	s__unclassified_g__GCA-900066575	ASV75	0.459608	0.176772	0.194449	0.300513	0.335867	0.265158	0.0353544	0.212127	0.0530316	0.176772	0.0707089	0.176772	0.159095	0.247481	0.0353544	0.141418	0.0176772	0.0707089	0.288728	0.120794	0.111956
d__Bacteria	k__norank_d__Bacteria	p__Firmicutes	c__Clostridia	o__Oscillospirales	f__Ruminococcaceae	g__Subdoligranulum	s__unclassified_g__Subdoligranulum	ASV45	0.44193	0.194449	0.494962	0.0176772	0.406576	0.265158	1.76772	0.459608	0.936892	0.247481	0.936892	0.159095	0.371221	0.31819	0.565671	0.159095	0.371221	0.0883861	0.303459	0.751282	0.312297
d__Bacteria	k__norank_d__Bacteria	p__Firmicutes	c__Clostridia	o__Oscillospirales	f__Ruminococcaceae	g__Subdoligranulum	s__unclassified_g__Subdoligranulum	ASV25	0.424253	0.282835	1.18437	0.565671	0.63638	0.0530316	1.11366	0.194449	0.265158	0.106063	0.406576	0.176772	0.0353544	0.0176772	0.159095	0.12374	0.0707089	0.212127	0.524424	0.377114	0.103117
d__Bacteria	k__norank_d__Bacteria	p__Firmicutes	c__Bacilli	o__Lactobacillales	f__Lactobacillaceae	g__Lactobacillus	s__Lactobacillus_agilis	ASV34	0.406576	0	0.159095	0.0530316	0.689411	0.106063	0	0	0.0176772	0	0.0353544	0	0	0	0	0	0.0883861	0.0176772	0.235696	0.00883861	0.0176772
d__Bacteria	k__norank_d__Bacteria	p__Firmicutes	c__Bacilli	o__Erysipelotrichales	f__Erysipelotrichaceae	g__Turicibacter	s__unclassified_g__Turicibacter	ASV29	0.406576	0.0707089	0.0530316	0.0530316	0.76012	0.0707089	0.159095	0.0883861	0.12374	0.0176772	0.0883861	0.459608	0	0	0.0883861	0.0176772	0	0	0.235696	0.156149	0.0176772
d__Bacteria	k__norank_d__Bacteria	p__Firmicutes	c__Clostridia	o__Oscillospirales	f__Ruminococcaceae	g__Negativibacillus	s__uncultured_bacterium_g__Negativibacillus	ASV39	0.406576	0.247481	0.477285	0.335867	0.406576	0.194449	0.12374	0.106063	0.229804	0.282835	0.424253	0.618702	0.459608	0.12374	0.159095	1.0076	0.0707089	0.106063	0.344706	0.297566	0.321136
d__Bacteria	k__norank_d__Bacteria	p__Firmicutes	c__Bacilli	o__Lactobacillales	f__Lactobacillaceae	g__Lactobacillus	s__unclassified_g__Lactobacillus	ASV26	0.388899	0	0	0	0.63638	0	0.0707089	0	0	0	0	0	0	0	0	0	0	0	0.17088	0.0117848	0
d__Bacteria	k__norank_d__Bacteria	p__Firmicutes	c__Bacilli	o__Lactobacillales	f__Lactobacillaceae	g__Lactobacillus	s__Lactobacillus_ingluviei	ASV81	0.388899	0	0.0176772	0.106063	0.247481	0.159095	0.0176772	0	0.0176772	0	0	0.0176772	0.141418	0.0176772	0	0	0.265158	0	0.153203	0.00883861	0.0707089
d__Bacteria	k__norank_d__Bacteria	p__Firmicutes	c__Clostridia	o__Lachnospirales	f__Lachnospiraceae	g__Lachnoclostridium	s__Mordavella_sp._Marseille-P3756	ASV42	0.388899	0.282835	0.31819	0.176772	0.565671	0.424253	0.159095	0.141418	0.12374	0.159095	0.141418	0.265158	0.247481	0.0530316	0.12374	0.176772	0.159095	0.530316	0.359437	0.164987	0.215073
d__Bacteria	k__norank_d__Bacteria	p__Firmicutes	c__Clostridia	o__Lachnospirales	f__Lachnospiraceae	g__unclassified_f__Lachnospiraceae	s__unclassified_f__Lachnospiraceae	ASV33	0.371221	0.229804	0.353544	0.12374	0.512639	0.176772	0.229804	0	0.0176772	0.371221	0.194449	0.353544	0.159095	0.477285	0.141418	0.247481	0.0883861	0.176772	0.29462	0.194449	0.215073
d__Bacteria	k__norank_d__Bacteria	p__Bacteroidota	c__Bacteroidia	o__Bacteroidales	f__Bacteroidaceae	g__Bacteroides	s__Bacteroides_barnesiae	ASV84	0.371221	0.141418	0.565671	0.0530316	0.194449	0.671734	0.371221	0.0353544	0.106063	0.106063	0.176772	0.265158	0.335867	0.813152	0.0353544	0.0176772	0.300513	0.95457	0.332921	0.176772	0.409522
d__Bacteria	k__norank_d__Bacteria	p__Actinobacteriota	c__Coriobacteriia	o__Coriobacteriales	f__Coriobacteriaceae	g__Enorma	s__unclassified_g__Enorma	ASV86	0.353544	0	0	0	0.300513	0	0	0	0	0	0	0	0.424253	0	0	0	0.159095	0.31819	0.109009	0	0.150256
d__Bacteria	k__norank_d__Bacteria	p__Bacteroidota	c__Bacteroidia	o__Bacteroidales	f__Barnesiellaceae	g__norank_f__Barnesiellaceae	s__uncultured_Porphyromonadaceae_bacterium_g__norank_f__Barnesiellaceae	ASV76	0.353544	0	0.371221	0.0176772	0.212127	0.547994	0	0	0.0176772	0.0353544	0.0176772	0.0353544	0.194449	0.194449	0.936892	0.141418	1.21973	0.388899	0.250427	0.0176772	0.512639
d__Bacteria	k__norank_d__Bacteria	p__Bacteroidota	c__Bacteroidia	o__Bacteroidales	f__Rikenellaceae	g__Alistipes	s__Alistipes_inops	ASV58	0.353544	0.194449	1.3965	0.406576	0.247481	0.512639	0.44193	0.300513	0.494962	0.63638	0.388899	0.424253	0.388899	0.618702	0.989924	0.512639	1.41418	0.866183	0.518532	0.447823	0.798421
d__Bacteria	k__norank_d__Bacteria	p__Firmicutes	c__Clostridia	o__Lachnospirales	f__Lachnospiraceae	g__Ruminococcus_torques_group	s__uncultured_Clostridiales_bacterium_g__Ruminococcus_torques_group	ASV36	0.335867	0.0707089	0.565671	0.265158	0.601025	0.159095	0.777797	0.44193	0.689411	0.265158	0.689411	0.424253	0.388899	0.601025	0.547994	0.494962	0	0.247481	0.332921	0.547994	0.38006
d__Bacteria	k__norank_d__Bacteria	p__Firmicutes	c__Bacilli	o__RF39	f__norank_o__RF39	g__norank_f__norank_o__RF39	s__uncultured_bacterium_g__norank_f__norank_o__RF39	ASV93	0.31819	0.0353544	0	0.106063	0.159095	0.0707089	0.159095	0.176772	0.0883861	0.0176772	0	0.12374	0.265158	0	0.212127	0.12374	0.406576	0.229804	0.114902	0.0942785	0.206234
d__Bacteria	k__norank_d__Bacteria	p__Firmicutes	c__Clostridia	o__Lachnospirales	f__Lachnospiraceae	g__Lachnoclostridium	s__Eubacterium_sp._Marseille-P3202	ASV59	0.31819	0.265158	0.335867	0.601025	0.530316	0.0707089	0.247481	0.671734	0.707089	0.424253	0.194449	0.106063	0	0.141418	0.0176772	0.424253	0.141418	0.141418	0.353544	0.391845	0.144364
d__Bacteria	k__norank_d__Bacteria	p__Firmicutes	c__Bacilli	o__Erysipelotrichales	f__Erysipelatoclostridiaceae	g__Erysipelatoclostridium	s__bacterium_ic1391	ASV40	0.31819	0.176772	0.371221	0.176772	0.512639	0.194449	0.0530316	0.0883861	0.883861	0	0.795475	0.265158	0.229804	0.424253	0.194449	0.141418	0.388899	0.12374	0.291674	0.347652	0.250427
d__Bacteria	k__norank_d__Bacteria	p__Firmicutes	c__Clostridia	o__Oscillospirales	f__Oscillospiraceae	g__unclassified_f__Oscillospiraceae	s__unclassified_f__Oscillospiraceae	ASV89	0.31819	0.565671	0.601025	0.31819	0.31819	0.424253	0.0353544	0.212127	0.12374	0.0176772	0.0176772	0.0176772	0.159095	0.0176772	0.0707089	0	0.0176772	0.12374	0.424253	0.0707089	0.0648165
d__Bacteria	k__norank_d__Bacteria	p__Firmicutes	c__Clostridia	o__Christensenellales	f__Christensenellaceae	g__Christensenellaceae_R-7_group	s__unclassified_g__Christensenellaceae_R-7_group	ASV91	0.31819	0.0530316	0.176772	0.371221	0.212127	0.141418	0.106063	0.671734	0.44193	0.229804	0.265158	0.31819	0.176772	0.0353544	0.194449	0.194449	0.212127	0.176772	0.212127	0.338813	0.164987
d__Bacteria	k__norank_d__Bacteria	p__Verrucomicrobiota	c__Verrucomicrobiae	o__Verrucomicrobiales	f__Akkermansiaceae	g__Akkermansia	s__uncultured_bacterium_g__Akkermansia	ASV51	0.300513	0	1.02528	0	0.300513	0.95457	0.883861	0	0.247481	1.67934	0.0707089	0.406576	0.0707089	0.229804	0	2.15662	1.6263	2.95209	0.430146	0.547994	1.17259
d__Bacteria	k__norank_d__Bacteria	p__Bacteroidota	c__Bacteroidia	o__Bacteroidales	f__Bacteroidaceae	g__Bacteroides	s__unclassified_g__Bacteroides	ASV70	0.300513	0.0530316	0.335867	0.176772	0.31819	0.212127	0.0530316	0.106063	0.106063	0.282835	0.707089	0.0883861	0.0353544	0.547994	0.512639	0.0707089	0.0883861	0.265158	0.23275	0.223911	0.253373
d__Bacteria	k__norank_d__Bacteria	p__Firmicutes	c__Clostridia	o__Oscillospirales	f__Ruminococcaceae	g__unclassified_f__Ruminococcaceae	s__unclassified_f__Ruminococcaceae	ASV96	0.300513	0.0176772	0.0707089	0.0883861	0.194449	0.0883861	0.0530316	0.247481	0.106063	0.106063	0.0353544	0.31819	0.0176772	0.265158	0.176772	0.353544	0.0707089	0.176772	0.126687	0.144364	0.176772
d__Bacteria	k__norank_d__Bacteria	p__Bacteroidota	c__Bacteroidia	o__Bacteroidales	f__Bacteroidaceae	g__Bacteroides	s__unclassified_g__Bacteroides	ASV77	0.282835	0	0	0	0.141418	0	0	0	0	0	0	0	0	0	0	0	0	0	0.0707089	0	0
d__Bacteria	k__norank_d__Bacteria	p__Bacteroidota	c__Bacteroidia	o__Bacteroidales	f__Bacteroidaceae	g__Bacteroides	s__unclassified_g__Bacteroides	ASV113	0.282835	0	0	0	0.176772	0	0	0	0	0	0	0	0	0	0	0	0	0	0.0766013	0	0
d__Bacteria	k__norank_d__Bacteria	p__Firmicutes	c__Clostridia	o__Oscillospirales	f__Butyricicoccaceae	g__Butyricicoccus	s__unclassified_g__Butyricicoccus	ASV71	0.282835	0.0530316	0	0	0.371221	0.0883861	0	0	0.106063	0	0.0707089	0	0	0	0	0	0	0	0.132579	0.029462	0
d__Bacteria	k__norank_d__Bacteria	p__Firmicutes	c__Clostridia	o__Lachnospirales	f__Lachnospiraceae	g__Ruminococcus_torques_group	s__unclassified_g__Ruminococcus_torques_group	ASV94	0.282835	0	0	0	0.12374	0.742443	0	0	0	0	0	0.424253	0.547994	1.07831	0.459608	0	0	0	0.191503	0.0707089	0.347652
d__Bacteria	k__norank_d__Bacteria	p__Firmicutes	c__Clostridia	o__Christensenellales	f__Christensenellaceae	g__Christensenellaceae_R-7_group	s__unclassified_g__Christensenellaceae_R-7_group	ASV90	0.282835	0.0883861	0.0530316	0.0707089	0.247481	0.0176772	0	0.176772	0.106063	0.0530316	0.0353544	0	0.0530316	0	0.0883861	0.0353544	0.0353544	0.0530316	0.126687	0.0618702	0.044193
d__Bacteria	k__norank_d__Bacteria	p__Firmicutes	c__Clostridia	o__Christensenellales	f__Christensenellaceae	g__Christensenellaceae_R-7_group	s__unclassified_g__Christensenellaceae_R-7_group	ASV64	0.282835	0.388899	0.371221	0.565671	0.335867	0.0530316	0.388899	0.0176772	0.883861	0.689411	0.106063	0.671734	0.424253	0.565671	0.282835	0.601025	0	0.44193	0.332921	0.459608	0.385953
d__Bacteria	k__norank_d__Bacteria	p__Firmicutes	c__Clostridia	o__Oscillospirales	f__Oscillospiraceae	g__unclassified_f__Oscillospiraceae	s__unclassified_f__Oscillospiraceae	ASV109	0.282835	0.335867	0.300513	0.601025	0.106063	0.12374	0.0176772	0.229804	0.0353544	0.0707089	0.229804	0.106063	0.0353544	0.141418	0.159095	0.265158	0	0.0353544	0.291674	0.114902	0.106063
d__Bacteria	k__norank_d__Bacteria	p__Firmicutes	c__Clostridia	o__Oscillospirales	f__Ruminococcaceae	g__Faecalibacterium	s__uncultured_bacterium_g__Faecalibacterium	ASV163	0.282835	0.0883861	1.02528	0.265158	0.106063	0.335867	1.30811	0.106063	0.106063	1.57327	0.742443	0.335867	0.707089	0.31819	0.106063	0.530316	0.300513	3.72989	0.350598	0.695304	0.948677
d__Bacteria	k__norank_d__Bacteria	p__Firmicutes	c__Bacilli	o__Bacillales	f__Bacillaceae	g__Bacillus	s__Lactobacillus_vaginalis_g__Bacillus	ASV73	0.265158	0.106063	0.141418	1.02528	0.265158	0.159095	0	0	0	0	0	0	0.194449	0.707089	1.34347	0	0.848506	0.247481	0.327028	0	0.556832
d__Bacteria	k__norank_d__Bacteria	p__Firmicutes	c__Clostridia	o__Lachnospirales	f__Lachnospiraceae	g__unclassified_f__Lachnospiraceae	s__unclassified_f__Lachnospiraceae	ASV197	0.265158	0	0	0	0.0883861	0	0	0.0707089	0.0530316	0.0353544	0.0530316	0.0176772	0.0530316	0.0530316	0	0	0.0530316	0.106063	0.058924	0.0383006	0.044193
d__Bacteria	k__norank_d__Bacteria	p__Firmicutes	c__Clostridia	o__Christensenellales	f__Christensenellaceae	g__Christensenellaceae_R-7_group	s__unclassified_g__Christensenellaceae_R-7_group	ASV83	0.265158	0.0883861	0	0.0353544	0.335867	0.0353544	0.265158	0	0	0	0.0176772	0	0.0353544	0.0176772	0.0176772	0.0176772	0	0.0530316	0.126687	0.0471392	0.0235696
d__Bacteria	k__norank_d__Bacteria	p__Firmicutes	c__Clostridia	o__Oscillospirales	f__Oscillospiraceae	g__norank_f__Oscillospiraceae	s__unclassified_g__norank_f__Oscillospiraceae	ASV123	0.265158	0.0707089	0.0353544	0.31819	0.141418	0.0707089	0.265158	0.0883861	0.353544	0.0353544	0.212127	0.477285	0.229804	0.247481	0.12374	0.12374	0.159095	0.265158	0.150256	0.238642	0.191503
d__Bacteria	k__norank_d__Bacteria	p__Firmicutes	c__Clostridia	o__Lachnospirales	f__Lachnospiraceae	g__Ruminococcus_torques_group	s__unclassified_g__Ruminococcus_torques_group	ASV74	0.247481	0.0530316	0.0707089	0.0707089	0.371221	0	0.0353544	0.353544	0.0353544	0	0	0.388899	0	0	0	0.0530316	0	0	0.135525	0.135525	0.00883861
d__Bacteria	k__norank_d__Bacteria	p__Bacteroidota	c__Bacteroidia	o__Bacteroidales	f__Barnesiellaceae	g__norank_f__Barnesiellaceae	s__uncultured_organism_g__norank_f__Barnesiellaceae	ASV124	0.247481	0.141418	0.194449	0	0.212127	0.0707089	0.0176772	0.0353544	0.106063	0.247481	0	0.0353544	0.212127	0	0.353544	0.0883861	0.12374	0.371221	0.144364	0.0736551	0.191503
d__Bacteria	k__norank_d__Bacteria	p__Firmicutes	c__Clostridia	o__Oscillospirales	f__norank_o__Oscillospirales	g__norank_f__norank_o__Oscillospirales	s__unclassified_g__norank_f__norank_o__Oscillospirales	ASV88	0.247481	0.0530316	0.194449	0.265158	0.247481	0.0353544	0	0.0530316	0.0353544	0.0353544	0.176772	0	0	0.176772	0.106063	0.0353544	0.0176772	0.0353544	0.173826	0.0500854	0.0618702
d__Bacteria	k__norank_d__Bacteria	p__Firmicutes	c__Clostridia	o__Oscillospirales	f__Oscillospiraceae	g__unclassified_f__Oscillospiraceae	s__unclassified_f__Oscillospiraceae	ASV115	0.247481	0.265158	0.247481	0.0530316	0.106063	0.919215	0.0353544	2.4041	0.477285	0.335867	0.194449	0.494962	0.247481	0.512639	1.0076	0.919215	0.919215	0.459608	0.306405	0.657003	0.677627
d__Bacteria	k__norank_d__Bacteria	p__Firmicutes	c__Clostridia	o__Christensenellales	f__Christensenellaceae	g__Christensenellaceae_R-7_group	s__unclassified_g__Christensenellaceae_R-7_group	ASV97	0.247481	0.12374	0.141418	0.212127	0.229804	0.0883861	0.176772	0.0176772	0.106063	0.12374	0.0176772	0.0530316	0.282835	0.194449	0.12374	0.0353544	0.300513	0.176772	0.173826	0.0824937	0.185611
d__Bacteria	k__norank_d__Bacteria	p__Firmicutes	c__Clostridia	o__Oscillospirales	f__Butyricicoccaceae	g__Butyricicoccus	s__unclassified_g__Butyricicoccus	ASV65	0.229804	0	0	0.95457	0.300513	0	0	0	0	0.0707089	0	0	0	0	0	0	0	0	0.247481	0.0117848	0
d__Bacteria	k__norank_d__Bacteria	p__Firmicutes	c__Clostridia	o__Clostridia_vadinBB60_group	f__norank_o__Clostridia_vadinBB60_group	g__norank_f__norank_o__Clostridia_vadinBB60_group	s__uncultured_bacterium_g__norank_f__norank_o__Clostridia_vadinBB60_group	ASV187	0.229804	0.388899	0.0707089	0.0707089	0.12374	0	0	1.14902	0	0.0883861	0.494962	0.159095	0	0	0	0	0	0.0353544	0.14731	0.315244	0.0058924
d__Bacteria	k__norank_d__Bacteria	p__Firmicutes	c__Clostridia	o__Oscillospirales	f__Oscillospiraceae	g__norank_f__Oscillospiraceae	s__unclassified_g__norank_f__Oscillospiraceae	ASV150	0.229804	0	0	0.106063	0.0883861	0.0176772	0	0.141418	0.212127	0	0.141418	0.388899	0.12374	0	0	0.159095	0.0883861	0.0883861	0.0736551	0.14731	0.0766013
d__Bacteria	k__norank_d__Bacteria	p__Firmicutes	c__Clostridia	o__Oscillospirales	f__Ruminococcaceae	g__norank_f__Ruminococcaceae	s__Clostridium_sp._SN17	ASV132	0.229804	0	0.247481	0.300513	0.229804	0	0.106063	0.300513	0.689411	0.194449	0.212127	0	0.12374	0.229804	0.0530316	0.265158	0.689411	0.0883861	0.167934	0.250427	0.241589
d__Bacteria	k__norank_d__Bacteria	p__Firmicutes	c__Clostridia	o__Christensenellales	f__Christensenellaceae	g__Christensenellaceae_R-7_group	s__unclassified_g__Christensenellaceae_R-7_group	ASV67	0.229804	0.335867	0.12374	0.335867	0.282835	0.141418	0.141418	0	0.176772	0.141418	0.0707089	0.601025	0	0.707089	0.212127	0.159095	0.141418	0.777797	0.241589	0.188557	0.332921
d__Bacteria	k__norank_d__Bacteria	p__Bacteroidota	c__Bacteroidia	o__Bacteroidales	f__Rikenellaceae	g__Alistipes	s__Alistipes_sp._CHKCI003	ASV106	0.229804	0.247481	0.848506	0.141418	0.159095	0.12374	0.353544	0.0530316	0.265158	0.229804	1.02528	0.194449	0.12374	0.300513	0.194449	0.12374	0.106063	0.0353544	0.291674	0.353544	0.14731
d__Bacteria	k__norank_d__Bacteria	p__Firmicutes	c__Clostridia	o__Lachnospirales	f__Lachnospiraceae	g__GCA-900066575	s__uncultured_bacterium_g__GCA-900066575	ASV98	0.229804	0.0176772	0.247481	0.353544	0.0883861	0.12374	0.106063	0.0353544	0.0176772	0.106063	0.12374	0.159095	0.159095	0.0883861	0.141418	0.141418	0.0883861	0.0883861	0.176772	0.0913323	0.117848
d__Bacteria	k__norank_d__Bacteria	p__Firmicutes	c__Bacilli	o__RF39	f__norank_o__RF39	g__norank_f__norank_o__RF39	s__uncultured_bacterium_g__norank_f__norank_o__RF39	ASV82	0.212127	0	0	0	0.194449	0	0	0	0	0	0.159095	0	0	0	0	0	0	0	0.0677627	0.0265158	0
d__Bacteria	k__norank_d__Bacteria	p__Firmicutes	c__Clostridia	o__Christensenellales	f__Christensenellaceae	g__Christensenellaceae_R-7_group	s__unclassified_g__Christensenellaceae_R-7_group	ASV125	0.212127	0	0.0530316	0.512639	0.0353544	0	0	0.0883861	0.0353544	0.0353544	0.194449	0.0883861	0	0	0	0	0	0	0.135525	0.0736551	0
d__Bacteria	k__norank_d__Bacteria	p__Firmicutes	c__Clostridia	o__Oscillospirales	f__Oscillospiraceae	g__unclassified_f__Oscillospiraceae	s__unclassified_f__Oscillospiraceae	ASV185	0.212127	0.512639	0.159095	0.424253	0.0707089	0	0.494962	0.0176772	3.35867	0	0.671734	0	0.194449	0.777797	0	0.848506	0.0176772	0.0353544	0.229804	0.757174	0.312297
d__Bacteria	k__norank_d__Bacteria	p__Firmicutes	c__Clostridia	o__Lachnospirales	f__Lachnospiraceae	g__Ruminococcus_torques_group	s__unclassified_g__Ruminococcus_torques_group	ASV116	0.212127	0.0176772	0.0176772	0	0.106063	0.0883861	0.0707089	0.176772	0.0176772	0.0176772	0	0	0.212127	0.0176772	0.0353544	0.0883861	0.0353544	0	0.0736551	0.0471392	0.0648165
d__Bacteria	k__norank_d__Bacteria	p__Firmicutes	c__Clostridia	o__Lachnospirales	f__Lachnospiraceae	g__Sellimonas	s__Lachnoclostridium_phocaeense	ASV85	0.212127	0.0353544	0.106063	0.12374	0.212127	0.247481	0.141418	0.212127	0.106063	0.106063	0	0.12374	0.0530316	0.212127	0.212127	0.106063	0	0.0883861	0.156149	0.114902	0.111956
d__Bacteria	k__norank_d__Bacteria	p__Bacteroidota	c__Bacteroidia	o__Bacteroidales	f__Barnesiellaceae	g__norank_f__Barnesiellaceae	s__uncultured_organism_g__norank_f__Barnesiellaceae	ASV117	0.212127	0.159095	0.194449	0.0530316	0.141418	0.0883861	0.0176772	0	0.0176772	0.212127	0.0707089	0.0176772	0.141418	0.0353544	0.229804	0.141418	0.194449	0.459608	0.141418	0.0559778	0.200342
d__Bacteria	k__norank_d__Bacteria	p__Firmicutes	c__Clostridia	o__Oscillospirales	f__UCG-010	g__norank_f__UCG-010	s__uncultured_bacterium_g__norank_f__UCG-010	ASV137	0.212127	0.0353544	0.0176772	0.353544	0.212127	0.212127	0.176772	0.0353544	0.212127	0.106063	0.106063	0.12374	0.0530316	0.265158	0.141418	0	0.176772	0.31819	0.173826	0.126687	0.159095
d__Bacteria	k__norank_d__Bacteria	p__Firmicutes	c__Clostridia	o__Lachnospirales	f__Lachnospiraceae	g__unclassified_f__Lachnospiraceae	s__unclassified_f__Lachnospiraceae	ASV48	0.212127	0.159095	0.424253	0.159095	0.512639	0.159095	0.0353544	0	0.0176772	0.176772	0.247481	0.106063	0.0353544	0.229804	0.212127	0.0883861	0.141418	0.0353544	0.271051	0.0972247	0.12374
d__Bacteria	k__norank_d__Bacteria	p__Firmicutes	c__Clostridia	o__Oscillospirales	f__Oscillospiraceae	g__norank_f__Oscillospiraceae	s__unclassified_g__norank_f__Oscillospiraceae	ASV217	0.212127	0.12374	0.0707089	0.194449	0.106063	0.406576	0.0707089	0.424253	0.477285	0.159095	0.31819	0.282835	0.282835	0.0353544	0.12374	0.300513	0.0530316	0.106063	0.185611	0.288728	0.150256
d__Bacteria	k__norank_d__Bacteria	p__Firmicutes	c__Clostridia	o__Oscillospirales	f__Eubacterium_coprostanoligenes_group	g__norank_f__Eubacterium_coprostanoligenes_group	s__unclassified_g__norank_f__Eubacterium_coprostanoligenes_group	ASV105	0.212127	0.0883861	0.247481	0.12374	0.141418	0.229804	0.159095	0.159095	0.0883861	0.0353544	0.0883861	0.0530316	0.0176772	0.12374	0.0707089	0.371221	0.0530316	0.106063	0.173826	0.0972247	0.12374
d__Bacteria	k__norank_d__Bacteria	p__Actinobacteriota	c__Coriobacteriia	o__Coriobacteriales	f__Coriobacteriaceae	g__Enorma	s__Enorma_phocaeensis	ASV143	0.194449	0	0	0	0.176772	0	0	0	0	0	0	0	0	0	0	0	0	0	0.0618702	0	0
d__Bacteria	k__norank_d__Bacteria	p__Firmicutes	c__Clostridia	o__Oscillospirales	f__Butyricicoccaceae	g__Butyricicoccus	s__unclassified_g__Butyricicoccus	ASV110	0.194449	0	0	0.795475	0.106063	0	0	0	0.0353544	0	0	0	0.0176772	0.0883861	0.0353544	0	0	0	0.182665	0.0058924	0.0235696
d__Bacteria	k__norank_d__Bacteria	p__Firmicutes	c__Clostridia	o__Christensenellales	f__Christensenellaceae	g__Christensenellaceae_R-7_group	s__unclassified_g__Christensenellaceae_R-7_group	ASV53	0.194449	0.63638	0.353544	0.547994	0.406576	0.159095	0.141418	0	0.141418	0.212127	0.265158	0.194449	0.12374	0	0	0.159095	0.265158	0.0707089	0.383006	0.159095	0.103117
d__Bacteria	k__norank_d__Bacteria	p__Firmicutes	c__Clostridia	o__Clostridia_UCG-014	f__norank_o__Clostridia_UCG-014	g__norank_f__norank_o__Clostridia_UCG-014	s__unclassified_g__norank_f__norank_o__Clostridia_UCG-014	ASV104	0.194449	0.212127	0.176772	0.0353544	0.229804	0	0.0176772	0.0176772	0.194449	0.0176772	0	0	0.0707089	0.0707089	0.0530316	0.0353544	0.0176772	0.12374	0.141418	0.0412468	0.0618702
d__Bacteria	k__norank_d__Bacteria	p__Firmicutes	c__Clostridia	o__Lachnospirales	f__Lachnospiraceae	g__Blautia	s__unclassified_g__Blautia	ASV157	0.194449	0.0707089	0.0353544	0.106063	0.106063	0.0530316	0.0707089	0.12374	0.0530316	0.194449	0.0176772	0.0530316	0.106063	0.0176772	0.0530316	0.141418	0.106063	0.247481	0.0942785	0.0854399	0.111956
d__Bacteria	k__norank_d__Bacteria	p__Firmicutes	c__Clostridia	o__Oscillospirales	f__Ruminococcaceae	g__Fournierella	s__uncultured_organism_g__Fournierella	ASV112	0.194449	0.141418	0.0353544	0.0707089	0.229804	0.106063	0.0176772	0.106063	0.0707089	0.0176772	0.12374	0.0883861	0.0353544	0.0353544	0.106063	0.106063	0.0353544	0.0530316	0.129633	0.0707089	0.0618702
d__Bacteria	k__norank_d__Bacteria	p__Bacteroidota	c__Bacteroidia	o__Bacteroidales	f__Bacteroidaceae	g__Bacteroides	s__unclassified_g__Bacteroides	ASV87	0.176772	0.601025	1.29044	0.0707089	0.176772	0.742443	0	0	0	0.0176772	0.12374	0	0	0	0	0	0.0883861	0	0.509693	0.0235696	0.014731
d__Bacteria	k__norank_d__Bacteria	p__Firmicutes	c__Clostridia	o__Oscillospirales	f__Oscillospiraceae	g__Flavonifractor	s__uncultured_bacterium_g__Flavonifractor	ASV174	0.176772	0.795475	0.0176772	0	0.106063	0	0	0	0.0353544	0.0176772	0.0176772	0	0	0.0353544	0.0176772	0	0	0.106063	0.182665	0.0117848	0.0265158
d__Bacteria	k__norank_d__Bacteria	p__Firmicutes	c__Clostridia	o__Oscillospirales	f__Eubacterium_coprostanoligenes_group	g__norank_f__Eubacterium_coprostanoligenes_group	s__unclassified_g__norank_f__Eubacterium_coprostanoligenes_group	ASV220	0.176772	0.0530316	0.0176772	0.0707089	0.0883861	0.0883861	0.265158	1.14902	0.176772	0.229804	0.31819	0.141418	0	0	0	0.0530316	0.0353544	0	0.0824937	0.38006	0.014731
d__Bacteria	k__norank_d__Bacteria	p__Firmicutes	c__Clostridia	o__Oscillospirales	f__Oscillospiraceae	g__Oscillibacter	s__unclassified_g__Oscillibacter	ASV215	0.176772	0.0530316	0.247481	0.0883861	0.0883861	0.0883861	0.459608	0	0	0.141418	0.282835	0.194449	0.282835	0.0883861	0.106063	0.388899	0	0.0530316	0.12374	0.179718	0.153203
d__Bacteria	k__norank_d__Bacteria	p__Actinobacteriota	c__Coriobacteriia	o__Coriobacteriales	f__Eggerthellaceae	g__CHKCI002	s__uncultured_bacterium_g__CHKCI002	ASV135	0.176772	0.0176772	0.0707089	0.176772	0.106063	0	0.44193	0.159095	0.176772	0.0176772	0.176772	0.0707089	0.0707089	0.0176772	0.0883861	0.0176772	0.0707089	0.0176772	0.0913323	0.173826	0.0471392
d__Bacteria	k__norank_d__Bacteria	p__Firmicutes	c__Clostridia	o__Oscillospirales	f__Ruminococcaceae	g__Faecalibacterium	s__uncultured_bacterium_g__Faecalibacterium	ASV100	0.176772	0.547994	0.106063	0.159095	0.194449	1.21973	0.530316	1.60863	3.0228	2.24501	2.20965	2.81068	3.48241	0.795475	0.530316	0.335867	2.13894	0.0530316	0.400684	2.07118	1.22267
d__Bacteria	k__norank_d__Bacteria	p__Firmicutes	c__Clostridia	o__Oscillospirales	f__Ruminococcaceae	g__norank_f__Ruminococcaceae	s__Clostridium_sp._SN17	ASV141	0.176772	0.106063	0.12374	0.0353544	0.141418	0.12374	0.176772	0.159095	0.194449	0.106063	0.106063	0.0883861	0.0707089	0.12374	0.0883861	0.0883861	0.0530316	0.194449	0.117848	0.138472	0.103117
d__Bacteria	k__norank_d__Bacteria	p__Firmicutes	c__Bacilli	o__Lactobacillales	f__Lactobacillaceae	g__Pediococcus	s__unclassified_g__Pediococcus	ASV147	0.159095	0	0	0.194449	0.0707089	0	0	0	0	0	0	0	0	0	0	0	0	0	0.0707089	0	0
d__Bacteria	k__norank_d__Bacteria	p__Firmicutes	c__Bacilli	o__Lactobacillales	f__Lactobacillaceae	g__Lactobacillus	s__Lactobacillus_agilis	ASV80	0.159095	0	0	0.0530316	0.335867	0.0353544	0	0	0	0	0	0	0.0353544	0	0	0	0.0707089	0	0.0972247	0	0.0176772
d__Bacteria	k__norank_d__Bacteria	p__Firmicutes	c__Clostridia	o__Oscillospirales	f__Butyricicoccaceae	g__Butyricicoccus	s__uncultured_bacterium_g__Butyricicoccus	ASV167	0.159095	0.0530316	0.0707089	0.0176772	0.106063	0	0	0.0176772	0	0	0	0	0	0.0353544	0	0	0	0	0.0677627	0.0029462	0.0058924
d__Bacteria	k__norank_d__Bacteria	p__Firmicutes	c__Clostridia	o__Clostridia_UCG-014	f__norank_o__Clostridia_UCG-014	g__norank_f__norank_o__Clostridia_UCG-014	s__unclassified_g__norank_f__norank_o__Clostridia_UCG-014	ASV165	0.159095	0	0	0	0.0707089	0.194449	0	0	0	0	0	0	0.0883861	0.159095	0.141418	0.0176772	0	0.106063	0.0707089	0	0.0854399
d__Bacteria	k__norank_d__Bacteria	p__Firmicutes	c__Clostridia	o__Christensenellales	f__Christensenellaceae	g__Christensenellaceae_R-7_group	s__unclassified_g__Christensenellaceae_R-7_group	ASV129	0.159095	0.159095	0.106063	0.212127	0.0707089	0.0176772	0.0176772	0	0.0707089	0.0530316	0	0	0	0	0	0.0883861	0.0176772	0	0.120794	0.0235696	0.0176772
d__Bacteria	k__norank_d__Bacteria	p__Firmicutes	c__Clostridia	o__Lachnospirales	f__Lachnospiraceae	g__Marvinbryantia	s__uncultured_organism_g__Marvinbryantia	ASV153	0.159095	0.0176772	0.0176772	0.159095	0.0707089	0	0	0.0353544	0	0.176772	0.0530316	0.0353544	0.0530316	0	0.0176772	0.0353544	0	0.0530316	0.0707089	0.0500854	0.0265158
d__Bacteria	k__norank_d__Bacteria	p__Firmicutes	c__Clostridia	o__Oscillospirales	f__Oscillospiraceae	g__Colidextribacter	s__uncultured_Clostridiales_bacterium_g__Colidextribacter	ASV311	0.159095	0	0.0883861	0.12374	0.0353544	0.0707089	0.0176772	0.0530316	0	0.0176772	0.0883861	0.0707089	0.0530316	0.0883861	0	0.0353544	0	0.0530316	0.0795475	0.0412468	0.0383006
d__Bacteria	k__norank_d__Bacteria	p__Firmicutes	c__Clostridia	o__Christensenellales	f__Christensenellaceae	g__Christensenellaceae_R-7_group	s__unclassified_g__Christensenellaceae_R-7_group	ASV210	0.159095	0	0.424253	0.0707089	0.0707089	0.830829	5.00265	0	0.707089	2.52784	0	1.21973	0.0176772	2.06823	0.63638	0.0176772	0.159095	0.212127	0.259266	1.57622	0.518532
d__Bacteria	k__norank_d__Bacteria	p__Firmicutes	c__Clostridia	o__Oscillospirales	f__Butyricicoccaceae	g__Butyricicoccus	s__unclassified_g__Butyricicoccus	ASV92	0.159095	0.31819	0.176772	0.371221	0.159095	0.159095	0.919215	0.247481	0.44193	0.406576	0.31819	0.388899	0	0.247481	0.0176772	0	0	0.12374	0.223911	0.453715	0.0648165
d__Bacteria	k__norank_d__Bacteria	p__Firmicutes	c__Clostridia	o__Oscillospirales	f__Eubacterium_coprostanoligenes_group	g__norank_f__Eubacterium_coprostanoligenes_group	s__uncultured_Clostridium_sp._g__norank_f__Eubacterium_coprostanoligenes_group	ASV223	0.159095	0	0	0.0530316	0.159095	0.0176772	0.0353544	0	0.0530316	0.0176772	0.0707089	0.0176772	0.12374	0.106063	0.0353544	0.0530316	0.0353544	0.0707089	0.0648165	0.0324082	0.0707089
d__Bacteria	k__norank_d__Bacteria	p__Bacteroidota	c__Bacteroidia	o__Bacteroidales	f__Rikenellaceae	g__Alistipes	s__unclassified_g__Alistipes	ASV154	0.159095	0	0.830829	0.212127	0.0883861	0.106063	0.44193	0.229804	0.494962	0.300513	0.424253	0.265158	0.777797	0.512639	1.14902	0.44193	2.0152	1.34347	0.23275	0.359437	1.04001
d__Bacteria	k__norank_d__Bacteria	p__Firmicutes	c__Clostridia	o__Clostridia_vadinBB60_group	f__norank_o__Clostridia_vadinBB60_group	g__norank_f__norank_o__Clostridia_vadinBB60_group	s__uncultured_Clostridia_bacterium_g__norank_f__norank_o__Clostridia_vadinBB60_group	ASV211	0.159095	0.0353544	0.141418	0.0176772	0.106063	0.0883861	0.106063	0.212127	0	0.371221	0.12374	0.106063	0.229804	0.0883861	0.0353544	0.0353544	0.31819	0.176772	0.0913323	0.153203	0.14731
d__Bacteria	k__norank_d__Bacteria	p__Firmicutes	c__Clostridia	o__Lachnospirales	f__Lachnospiraceae	g__Blautia	s__unclassified_g__Blautia	ASV103	0.159095	0.141418	0.44193	0.512639	0.282835	0.31819	0.547994	1.67934	0.601025	1.0076	0.44193	1.09599	0.353544	0.0530316	0.247481	0.848506	0.335867	0.459608	0.309351	0.895646	0.383006
d__Bacteria	k__norank_d__Bacteria	p__Firmicutes	c__Clostridia	o__Lachnospirales	f__Lachnospiraceae	g__unclassified_f__Lachnospiraceae	s__unclassified_f__Lachnospiraceae	ASV127	0.159095	0.0707089	0.159095	0.335867	0.0707089	0.0883861	0.459608	1.82075	0.0530316	0.229804	0.106063	0.265158	0.0707089	0.159095	0.12374	0.194449	0.0353544	0.0883861	0.14731	0.48907	0.111956
d__Bacteria	k__norank_d__Bacteria	p__Firmicutes	c__Clostridia	o__Oscillospirales	f__Ruminococcaceae	g__unclassified_f__Ruminococcaceae	s__unclassified_f__Ruminococcaceae	ASV140	0.159095	0.0176772	0.0883861	0.106063	0.194449	0.141418	0.353544	0.282835	0.0530316	0.0707089	0.229804	0.31819	0.159095	0.106063	0.141418	0.300513	0.194449	0.106063	0.117848	0.218019	0.167934
d__Bacteria	k__norank_d__Bacteria	p__Firmicutes	c__Clostridia	o__Oscillospirales	f__Butyricicoccaceae	g__Butyricicoccus	s__unclassified_g__Butyricicoccus	ASV131	0.141418	0	0	0	0.159095	0	0	0	0.0883861	0	0	0	0	0	0	0.282835	0	0	0.0500854	0.014731	0.0471392
d__Bacteria	k__norank_d__Bacteria	p__Firmicutes	c__Clostridia	o__Oscillospirales	f__Ruminococcaceae	g__unclassified_f__Ruminococcaceae	s__unclassified_f__Ruminococcaceae	ASV203	0.141418	0.0883861	0	0	0.159095	0	0.0707089	0	0	0	0.0707089	0.0530316	0	0.0530316	0	0	0	0	0.0648165	0.0324082	0.00883861
d__Bacteria	k__norank_d__Bacteria	p__Actinobacteriota	c__Coriobacteriia	o__Coriobacteriales	f__Eggerthellaceae	g__Slackia	s__unclassified_g__Slackia	ASV151	0.141418	0.106063	0.0353544	0.0353544	0.176772	0	0.0707089	0	0	0	0	0	0.0176772	0	0	0	0	0.0176772	0.0824937	0.0117848	0.0058924
d__Bacteria	k__norank_d__Bacteria	p__Bacteroidota	c__Bacteroidia	o__Bacteroidales	f__Bacteroidaceae	g__Bacteroides	s__Bacteroides_plebeius	ASV119	0.141418	0.530316	1.13134	0.0530316	0.0707089	0.494962	0	0	0	0	0.300513	0	1.18437	0	0	0	0.0883861	0	0.40363	0.0500854	0.212127
d__Bacteria	k__norank_d__Bacteria	p__Firmicutes	c__Bacilli	o__RF39	f__norank_o__RF39	g__norank_f__norank_o__RF39	s__unclassified_g__norank_f__norank_o__RF39	ASV146	0.141418	1.59095	0.0176772	0.159095	0.12374	0	0	0	0	0	0	0	0	0.159095	0.229804	0	2.65158	0.0176772	0.338813	0	0.509693
d__Bacteria	k__norank_d__Bacteria	p__Firmicutes	c__Clostridia	o__Clostridia_UCG-014	f__norank_o__Clostridia_UCG-014	g__norank_f__norank_o__Clostridia_UCG-014	s__unclassified_g__norank_f__norank_o__Clostridia_UCG-014	ASV228	0.141418	0	0	0	0.159095	0.0530316	0	0.335867	0.0176772	0	0	0.0530316	0.0707089	0.0530316	0.0530316	0	0.0353544	0.0530316	0.058924	0.0677627	0.044193
d__Bacteria	k__norank_d__Bacteria	p__Firmicutes	c__Clostridia	o__Oscillospirales	f__Eubacterium_coprostanoligenes_group	g__norank_f__Eubacterium_coprostanoligenes_group	s__unclassified_g__norank_f__Eubacterium_coprostanoligenes_group	ASV180	0.141418	0	0.0530316	0.0883861	0.0883861	0.0530316	0.0353544	0.0707089	0.106063	0.159095	0	0.0707089	0.0883861	0.12374	0.0530316	0	0.282835	0.0883861	0.0707089	0.0736551	0.106063
d__Bacteria	k__norank_d__Bacteria	p__Firmicutes	c__Bacilli	o__Erysipelotrichales	f__Erysipelatoclostridiaceae	g__Erysipelatoclostridium	s__unclassified_g__Erysipelatoclostridium	ASV69	0.141418	0.0176772	0.12374	0.0176772	0.265158	0	0.0353544	0	1.04296	0.0176772	0.388899	0.0883861	0.0530316	0.583348	0.106063	0.300513	0.141418	0.0707089	0.0942785	0.262212	0.20918
d__Bacteria	k__norank_d__Bacteria	p__Firmicutes	c__Clostridia	o__Lachnospirales	f__Lachnospiraceae	g__Sellimonas	s__Lachnoclostridium_phocaeense	ASV102	0.141418	0.176772	0.106063	0.12374	0.212127	0.0353544	0.159095	0.106063	0.44193	0.0530316	0.247481	0.176772	0	0.0707089	0.0530316	0.141418	0.0707089	0.247481	0.132579	0.197396	0.0972247
d__Bacteria	k__norank_d__Bacteria	p__Firmicutes	c__Clostridia	o__Oscillospirales	f__Oscillospiraceae	g__Oscillibacter	s__unclassified_g__Oscillibacter	ASV248	0.141418	0.0883861	0.0883861	0.0707089	0.0176772	0.0353544	0.0530316	0.0353544	0.0530316	0.0353544	0.0530316	0.247481	0.0176772	0.106063	0	0.141418	0.0176772	0.0883861	0.0736551	0.0795475	0.0618702
d__Bacteria	k__norank_d__Bacteria	p__Firmicutes	c__Clostridia	o__Oscillospirales	f__Ruminococcaceae	g__Anaerofilum	s__uncultured_bacterium_g__Anaerofilum	ASV233	0.141418	0	0.0176772	0.0530316	0.0353544	0.0176772	0.106063	0.0353544	0.0353544	0.0707089	0.0176772	0.0176772	0.0176772	0.0883861	0.0707089	0.0883861	0.106063	0.0353544	0.044193	0.0471392	0.0677627
d__Bacteria	k__norank_d__Bacteria	p__Firmicutes	c__Clostridia	o__Oscillospirales	f__UCG-010	g__norank_f__UCG-010	s__unclassified_g__norank_f__UCG-010	ASV136	0.141418	0.194449	0.159095	0.106063	0.176772	0.477285	0.212127	0.406576	0.353544	0.265158	0.0707089	0.300513	0.229804	0.742443	0.724766	0.530316	1.67934	0.63638	0.20918	0.268104	0.757174
d__Bacteria	k__norank_d__Bacteria	p__Firmicutes	c__Clostridia	o__Oscillospirales	f__Ruminococcaceae	g__unclassified_f__Ruminococcaceae	s__unclassified_f__Ruminococcaceae	ASV162	0.141418	0.12374	0.106063	0.0353544	0.0707089	0.0883861	0.12374	0.300513	0.194449	0.353544	0.530316	0.335867	0.141418	0.141418	0.0353544	0.282835	0.0883861	0.106063	0.0942785	0.306405	0.132579
d__Bacteria	k__norank_d__Bacteria	p__Firmicutes	c__Clostridia	o__Peptococcales	f__Peptococcaceae	g__norank_f__Peptococcaceae	s__unclassified_g__norank_f__Peptococcaceae	ASV144	0.141418	0.176772	0.0530316	0.159095	0.0353544	0.229804	0.159095	0.212127	0.106063	0.229804	0.300513	0.12374	0.0883861	0.0530316	0.0707089	0.176772	0.371221	0.0883861	0.132579	0.188557	0.141418
d__Bacteria	k__norank_d__Bacteria	p__Bacteroidota	c__Bacteroidia	o__Bacteroidales	f__Bacteroidaceae	g__Bacteroides	s__unclassified_g__Bacteroides	ASV133	0.12374	0	0	0	0.212127	0	0	0	0	0	0	0	0	0	0	0	0	0	0.0559778	0	0
d__Bacteria	k__norank_d__Bacteria	p__Bacteroidota	c__Bacteroidia	o__Bacteroidales	f__Bacteroidaceae	g__Bacteroides	s__metagenome_g__Bacteroides	ASV145	0.12374	0	0	0	0.0707089	0	0	0	0	0	0	0	0	0	0	0	0	0	0.0324082	0	0
d__Bacteria	k__norank_d__Bacteria	p__Firmicutes	c__Clostridia	o__Oscillospirales	f__Ruminococcaceae	g__Fournierella	s__uncultured_organism_g__Fournierella	ASV139	0.12374	0	0	0.0176772	0.106063	0	0	0	0	0	0	0	0	0	0	0	0	0	0.0412468	0	0
d__Bacteria	k__norank_d__Bacteria	p__Firmicutes	c__Clostridia	o__Oscillospirales	f__Butyricicoccaceae	g__Butyricicoccus	s__unclassified_g__Butyricicoccus	ASV121	0.12374	0.0530316	0	0	0.247481	0	0	0	0	0	0	0	0	0	0	0	0	0	0.0707089	0	0
d__Bacteria	k__norank_d__Bacteria	p__Firmicutes	c__Clostridia	o__unclassified_c__Clostridia	f__unclassified_c__Clostridia	g__unclassified_c__Clostridia	s__unclassified_c__Clostridia	ASV239	0.12374	0	0.0176772	0	0.0530316	0	0	0	0	0	0	0	0	0.0176772	0	0.0176772	0	0.0530316	0.0324082	0	0.014731
d__Bacteria	k__norank_d__Bacteria	p__Firmicutes	c__Clostridia	o__Lachnospirales	f__Lachnospiraceae	g__Ruminococcus_torques_group	s__unclassified_g__Ruminococcus_torques_group	ASV122	0.12374	0	0.159095	0.12374	0.194449	0	0	1.36115	0.371221	0	0	0	0	1.11366	0.63638	0	0	0	0.100171	0.288728	0.291674
d__Bacteria	k__norank_d__Bacteria	p__Firmicutes	c__Clostridia	o__Monoglobales	f__Monoglobaceae	g__Monoglobus	s__uncultured_bacterium_g__Monoglobus	ASV212	0.12374	0	0.0530316	0	0.0530316	0	1.09599	0	0	0	0	0	0.0176772	0	0.0707089	0.0353544	0.300513	0.0353544	0.0383006	0.182665	0.0766013
d__Bacteria	k__norank_d__Bacteria	p__Firmicutes	c__Clostridia	o__Oscillospirales	f__Oscillospiraceae	g__Pseudoflavonifractor	s__uncultured_bacterium_g__Pseudoflavonifractor	ASV253	0.12374	0	0.0176772	0.0530316	0.0176772	0	0	0	0	0.0530316	0.0176772	0.0176772	0	0.141418	0	0.0176772	0	0	0.0353544	0.014731	0.0265158
d__Bacteria	k__norank_d__Bacteria	p__Firmicutes	c__Clostridia	o__Clostridia_vadinBB60_group	f__norank_o__Clostridia_vadinBB60_group	g__norank_f__norank_o__Clostridia_vadinBB60_group	s__unclassified_g__norank_f__norank_o__Clostridia_vadinBB60_group	ASV173	0.12374	0.0176772	0	0.0707089	0.0530316	0	0.0707089	0	0	0	0.0530316	0	0.0707089	0	0.0883861	0	0.0883861	0.0707089	0.044193	0.0206234	0.0530316
d__Bacteria	k__norank_d__Bacteria	p__Firmicutes	c__Clostridia	o__Oscillospirales	f__Oscillospiraceae	g__Oscillospira	s__uncultured_organism_g__Oscillospira	ASV182	0.12374	0.12374	0.0530316	0	0.0707089	0	0.0176772	0	0.0176772	0.0353544	0	0.212127	0.247481	0	0	0.0176772	0	0	0.0618702	0.0471392	0.044193
d__Bacteria	k__norank_d__Bacteria	p__Firmicutes	c__Bacilli	o__Lactobacillales	f__Lactobacillaceae	g__Lactobacillus	s__unclassified_g__Lactobacillus	ASV120	0.12374	0.830829	0.141418	0.388899	0.212127	0.406576	0	0	0	0.0883861	0.0707089	0	0.654057	1.89146	2.51016	0	3.16422	0.0883861	0.350598	0.0265158	1.38472
d__Bacteria	k__norank_d__Bacteria	p__Firmicutes	c__Clostridia	o__Oscillospirales	f__Ruminococcaceae	g__norank_f__Ruminococcaceae	s__metagenome_g__norank_f__Ruminococcaceae	ASV148	0.12374	0.0883861	0.406576	0.0707089	0.12374	0.0883861	0.0530316	0	0.883861	0.265158	0.282835	0.406576	0	0	0	0.406576	0.830829	0.212127	0.150256	0.315244	0.241589
d__Bacteria	k__norank_d__Bacteria	p__Firmicutes	c__Clostridia	o__Lachnospirales	f__Lachnospiraceae	g__unclassified_f__Lachnospiraceae	s__unclassified_f__Lachnospiraceae	ASV194	0.12374	0.0353544	0.0176772	0.159095	0.0707089	0.0353544	0.159095	0.0707089	0.0176772	0.0353544	0	0.159095	0	0.0707089	0.0883861	0.106063	0	0.0883861	0.0736551	0.0736551	0.058924
d__Bacteria	k__norank_d__Bacteria	p__Firmicutes	c__Clostridia	o__Lachnospirales	f__Lachnospiraceae	g__unclassified_f__Lachnospiraceae	s__unclassified_f__Lachnospiraceae	ASV56	0.12374	0.0707089	0.0353544	0.0883861	0.265158	0.0883861	0	0.0353544	0.0707089	0.106063	0	0.0707089	0.0530316	0.12374	0.0883861	0.0530316	0.0883861	0.12374	0.111956	0.0471392	0.0883861
d__Bacteria	k__norank_d__Bacteria	p__Firmicutes	c__Clostridia	o__Oscillospirales	f__Oscillospiraceae	g__Colidextribacter	s__unclassified_g__Colidextribacter	ASV354	0.12374	0.106063	0.0176772	0.0353544	0.0176772	0.0883861	0.0353544	0.0176772	0.0176772	0.0176772	0.141418	0.106063	0	0.0353544	0	0.212127	0.0176772	0.0530316	0.0648165	0.0559778	0.0530316
d__Bacteria	k__norank_d__Bacteria	p__Bacteroidota	c__Bacteroidia	o__Bacteroidales	f__Rikenellaceae	g__Alistipes	s__unclassified_g__Alistipes	ASV156	0.12374	0.0353544	0.159095	0	0.176772	0	0.0530316	0.0353544	0.0530316	0.0883861	0.141418	0.12374	0.0530316	0.229804	0.106063	0.0530316	0.141418	0.0883861	0.0824937	0.0824937	0.111956
d__Bacteria	k__norank_d__Bacteria	p__Firmicutes	c__Clostridia	o__Oscillospirales	f__Oscillospiraceae	g__Colidextribacter	s__uncultured_Clostridiales_bacterium_g__Colidextribacter	ASV188	0.12374	0.141418	0.0530316	0.229804	0.0176772	0.300513	0.0883861	0.12374	0.12374	0.0707089	0.141418	0.229804	0.159095	0.159095	0.212127	0.106063	0.159095	0.353544	0.144364	0.129633	0.191503
d__Bacteria	k__norank_d__Bacteria	p__Firmicutes	c__Clostridia	o__Clostridia_UCG-014	f__norank_o__Clostridia_UCG-014	g__norank_f__norank_o__Clostridia_UCG-014	s__unclassified_g__norank_f__norank_o__Clostridia_UCG-014	ASV170	0.106063	0	0	0	0.159095	0	0	0	0	0	0	0	0	0	0	0	0	0	0.044193	0	0
d__Bacteria	k__norank_d__Bacteria	p__Actinobacteriota	c__Coriobacteriia	o__Coriobacteriales	f__Coriobacteriaceae	g__Collinsella	s__Collinsella_massiliensis_g__Collinsella	ASV118	0.106063	0	0	0	0.159095	0	0	0	0	0	0	0	0.0530316	0	0	0	0	0	0.044193	0	0.00883861
d__Bacteria	k__norank_d__Bacteria	p__Firmicutes	c__Clostridia	o__Lachnospirales	f__Lachnospiraceae	g__Ruminococcus_torques_group	s__unclassified_g__Ruminococcus_torques_group	ASV822	0.106063	0	0	0	0	0	0	0	0.0707089	0	0	0	0	0.547994	0	0	0	0	0.0176772	0.0117848	0.0913323
d__Bacteria	k__norank_d__Bacteria	p__Firmicutes	c__Clostridia	o__Oscillospirales	f__Ruminococcaceae	g__norank_f__Ruminococcaceae	s__Clostridium_sp._SN17	ASV260	0.106063	0	0	0	0.0530316	0.0530316	0.0353544	0	0	0	0	0	0	0	0	0	0	0	0.0353544	0.0058924	0
d__Bacteria	k__norank_d__Bacteria	p__Firmicutes	c__Clostridia	o__Lachnospirales	f__Lachnospiraceae	g__unclassified_f__Lachnospiraceae	s__unclassified_f__Lachnospiraceae	ASV219	0.106063	0	0	0	0.0530316	0	0	0	0	0.0353544	0.0707089	0	0	0	0	0	0	0	0.0265158	0.0176772	0
d__Bacteria	k__norank_d__Bacteria	p__Firmicutes	c__Clostridia	o__Peptostreptococcales-Tissierellales	f__Peptostreptococcaceae	g__Romboutsia	s__unclassified_g__Romboutsia	ASV198	0.106063	0	0	0	0.0176772	0	0.12374	0	0.106063	0	0	0.159095	0	0	0	0	0	0	0.0206234	0.0648165	0
d__Bacteria	k__norank_d__Bacteria	p__Firmicutes	c__Clostridia	o__Lachnospirales	f__Lachnospiraceae	g__Ruminococcus_torques_group	s__unclassified_g__Ruminococcus_torques_group	ASV208	0.106063	0	0	0	0.0530316	0.0530316	0	0	0	0.0176772	0.0176772	0	0	0	0	0	0	0	0.0353544	0.0058924	0
d__Bacteria	k__norank_d__Bacteria	p__Firmicutes	c__Clostridia	o__Oscillospirales	f__Ruminococcaceae	g__norank_f__Ruminococcaceae	s__unclassified_g__norank_f__Ruminococcaceae	ASV255	0.106063	0.0707089	0.0176772	0	0.0176772	0	0.0176772	0.212127	0	0	0.0530316	0	0	0.0530316	0	0.0353544	0	0	0.0353544	0.0471392	0.014731
d__Bacteria	k__norank_d__Bacteria	p__Firmicutes	c__Clostridia	o__Lachnospirales	f__Lachnospiraceae	g__Eubacterium_ventriosum_group	s__unclassified_g__Eubacterium_ventriosum_group	ASV54	0.106063	0	0.0530316	0.194449	0.424253	0	0	0.0707089	0.0176772	0	0	0.0353544	0	0	0	0.0353544	0.0353544	0	0.129633	0.0206234	0.0117848
d__Bacteria	k__norank_d__Bacteria	p__Firmicutes	c__Clostridia	o__Christensenellales	f__Christensenellaceae	g__norank_f__Christensenellaceae	s__uncultured_bacterium_g__norank_f__Christensenellaceae	ASV328	0.106063	0.0353544	0	0.0176772	0.0530316	0	0.0176772	0.0176772	0.141418	0.0530316	0	0	0	0.0530316	0	0.0176772	0.0353544	0	0.0353544	0.0383006	0.0176772
d__Bacteria	k__norank_d__Bacteria	p__Firmicutes	c__Clostridia	o__Oscillospirales	f__Oscillospiraceae	g__norank_f__Oscillospiraceae	s__unclassified_g__norank_f__Oscillospiraceae	ASV168	0.106063	0.601025	0.0353544	0.159095	0.141418	0.106063	0	0.0176772	0.0176772	0	0	0.0353544	0	0.0176772	0	0.0883861	0	0.282835	0.191503	0.0117848	0.0648165
d__Bacteria	k__norank_d__Bacteria	p__Bacteroidota	c__Bacteroidia	o__Bacteroidales	f__Rikenellaceae	g__Rikenella	s__uncultured_bacterium_g__Rikenella	ASV152	0.106063	0.0176772	0.212127	0.0353544	0.141418	0	0.229804	0.0707089	0.12374	0	0	0	0	0.12374	0.388899	0.0883861	0.44193	0.0530316	0.0854399	0.0707089	0.182665
d__Bacteria	k__norank_d__Bacteria	p__Firmicutes	c__Clostridia	o__Christensenellales	f__Christensenellaceae	g__Christensenellaceae_R-7_group	s__unclassified_g__Christensenellaceae_R-7_group	ASV161	0.106063	0.300513	0.0530316	0.247481	0.12374	0.0707089	0.424253	0	0.265158	0.106063	0.229804	0.141418	0	0.0353544	0	0.0707089	0	0.176772	0.150256	0.194449	0.0471392
d__Bacteria	k__norank_d__Bacteria	p__Firmicutes	c__Clostridia	o__Christensenellales	f__Christensenellaceae	g__Christensenellaceae_R-7_group	s__bacterium_YE57	ASV288	0.106063	0	0.0353544	0.0176772	0.0530316	0.0176772	0	0.0530316	0.0883861	0	0	0.106063	0.0530316	0.0530316	0.106063	0.194449	0.0530316	0.12374	0.0383006	0.0412468	0.0972247
d__Bacteria	k__norank_d__Bacteria	p__Firmicutes	c__Clostridia	o__Monoglobales	f__Monoglobaceae	g__Monoglobus	s__unclassified_g__Monoglobus	ASV138	0.106063	0.0176772	0.12374	0.0353544	0.12374	0.0176772	0.0176772	0.0353544	0	0.0353544	0.0707089	0	0.159095	0	0.0707089	0	0.265158	0.176772	0.0707089	0.0265158	0.111956
d__Bacteria	k__norank_d__Bacteria	p__Firmicutes	c__Clostridia	o__Oscillospirales	f__Ruminococcaceae	g__Ruminococcus	s__bacterium_ic1277	ASV320	0.106063	0	0.0353544	0.212127	0.0176772	0.0530316	0.141418	0.12374	0.212127	0	0.0176772	0.0707089	0.159095	0.0883861	0.601025	0.353544	0.371221	0	0.0707089	0.0942785	0.262212
d__Bacteria	k__norank_d__Bacteria	p__Firmicutes	c__Clostridia	o__Clostridia_vadinBB60_group	f__norank_o__Clostridia_vadinBB60_group	g__norank_f__norank_o__Clostridia_vadinBB60_group	s__uncultured_bacterium_g__norank_f__norank_o__Clostridia_vadinBB60_group	ASV186	0.106063	0.0530316	0.12374	0.0883861	0.106063	0.0707089	0.0707089	0.12374	0.0176772	0.0176772	0.159095	0.0707089	0	0.0353544	0.0883861	0.0530316	0.12374	0	0.0913323	0.0766013	0.0500854
d__Bacteria	k__norank_d__Bacteria	p__Firmicutes	c__Clostridia	o__Oscillospirales	f__Oscillospiraceae	g__NK4A214_group	s__unclassified_g__NK4A214_group	ASV218	0.106063	0.371221	0.0883861	0.601025	0.0883861	0.212127	0.371221	0.406576	0.671734	0.477285	0.707089	0.300513	0.159095	0.159095	0.353544	0.335867	0	0.0530316	0.244535	0.48907	0.176772
d__Bacteria	k__norank_d__Bacteria	p__Firmicutes	c__Clostridia	o__Oscillospirales	f__Butyricicoccaceae	g__Butyricicoccus	s__unclassified_g__Butyricicoccus	ASV252	0.106063	0.12374	0.406576	0.583348	0.0353544	0	0.583348	0.388899	0.459608	0.300513	0.512639	1.13134	0.194449	0.194449	0.0883861	0.0530316	0.282835	0.176772	0.20918	0.562725	0.164987
d__Bacteria	k__norank_d__Bacteria	p__Firmicutes	c__Bacilli	o__Erysipelotrichales	f__Erysipelatoclostridiaceae	g__Erysipelatoclostridium	s__unclassified_g__Erysipelatoclostridium	ASV202	0.106063	0.229804	0.0530316	0.106063	0.0530316	0.0707089	0.0707089	0.424253	0.512639	0.194449	0.901538	0.282835	0.0707089	0.159095	0.159095	0.141418	0.106063	0.12374	0.103117	0.397737	0.126687
d__Bacteria	k__norank_d__Bacteria	p__Firmicutes	c__Clostridia	o__Christensenellales	f__Christensenellaceae	g__Christensenellaceae_R-7_group	s__gut_metagenome_g__Christensenellaceae_R-7_group	ASV209	0.106063	0.0707089	0.0176772	0.0530316	0.0353544	0.477285	0.0530316	0.459608	0.229804	0.194449	0.0176772	0.282835	0.141418	0.0883861	0.194449	0.106063	0.0707089	0.0176772	0.126687	0.206234	0.103117
d__Bacteria	k__norank_d__Bacteria	p__Firmicutes	c__Clostridia	o__Oscillospirales	f__Oscillospiraceae	g__Oscillibacter	s__uncultured_organism_g__Oscillibacter	ASV142	0.106063	0.282835	0.141418	0.176772	0.159095	0.141418	0.0176772	0.159095	0.159095	0.0707089	0.212127	0.335867	0.194449	0.229804	0.0883861	0.424253	0.0530316	0.0176772	0.167934	0.159095	0.167934
d__Bacteria	k__norank_d__Bacteria	p__Firmicutes	c__Clostridia	o__Oscillospirales	f__Ruminococcaceae	g__norank_f__Ruminococcaceae	s__unclassified_g__norank_f__Ruminococcaceae	ASV241	0.106063	0.0176772	0.0530316	0.106063	0.0176772	0.0707089	0.176772	0.141418	0.229804	0.300513	0.212127	0.159095	0.0353544	0.0707089	0.0530316	0.229804	0.0707089	0.0707089	0.0618702	0.203288	0.0883861
d__Bacteria	k__norank_d__Bacteria	p__Firmicutes	c__Clostridia	o__Lachnospirales	f__Lachnospiraceae	g__unclassified_f__Lachnospiraceae	s__unclassified_f__Lachnospiraceae	ASV259	0.106063	0.0353544	0.0176772	0.0353544	0.0707089	0.0707089	0.0530316	0.0176772	0.0353544	0.0176772	0.106063	0.0353544	0.0707089	0.0707089	0.0883861	0.0530316	0.0707089	0.106063	0.0559778	0.044193	0.0766013
d__Bacteria	k__norank_d__Bacteria	p__Firmicutes	c__Clostridia	o__Oscillospirales	f__Ruminococcaceae	g__norank_f__Ruminococcaceae	s__human_gut_metagenome_g__norank_f__Ruminococcaceae	ASV155	0.106063	0.106063	0.212127	0.106063	0.0530316	0.0883861	0.0176772	0.0707089	0.0353544	0.12374	0.12374	0.300513	0.12374	0.0883861	0.0530316	0.0883861	0.12374	0.0707089	0.111956	0.111956	0.0913323
d__Bacteria	k__norank_d__Bacteria	p__Firmicutes	c__Clostridia	o__Peptococcales	f__Peptococcaceae	g__norank_f__Peptococcaceae	s__unclassified_g__norank_f__Peptococcaceae	ASV268	0.106063	0.106063	0.0176772	0.0176772	0.0176772	0.0353544	0.106063	0.194449	0.0707089	0.0353544	0.0353544	0.0883861	0.0530316	0.0707089	0.0883861	0.0353544	0.141418	0.265158	0.0500854	0.0883861	0.109009
d__Bacteria	k__norank_d__Bacteria	p__Firmicutes	c__Bacilli	o__Lactobacillales	f__Lactobacillaceae	g__Lactobacillus	s__Lactobacillus_aviarius	ASV232	0.0883861	0	0	0	0.0530316	0	0	0	0	0	0	0	0	0	0	0	0	0	0.0235696	0	0
d__Bacteria	k__norank_d__Bacteria	p__Firmicutes	c__Bacilli	o__RF39	f__norank_o__RF39	g__norank_f__norank_o__RF39	s__uncultured_bacterium_g__norank_f__norank_o__RF39	ASV214	0.0883861	0	0	0	0.0883861	0	0	0	0	0	0	0	0	0	0	0	0	0	0.029462	0	0
d__Bacteria	k__norank_d__Bacteria	p__Firmicutes	c__Clostridia	o__Christensenellales	f__Christensenellaceae	g__Christensenellaceae_R-7_group	s__unclassified_g__Christensenellaceae_R-7_group	ASV189	0.0883861	0.0353544	0	0.176772	0.0707089	0	0	0	0	0	0	0.0176772	0.0176772	0	0	0	0	0	0.0618702	0.0029462	0.0029462
d__Bacteria	k__norank_d__Bacteria	p__Firmicutes	c__Clostridia	o__Clostridia_vadinBB60_group	f__norank_o__Clostridia_vadinBB60_group	g__norank_f__norank_o__Clostridia_vadinBB60_group	s__uncultured_bacterium_g__norank_f__norank_o__Clostridia_vadinBB60_group	ASV317	0.0883861	0	0.0530316	0.0176772	0	0.0353544	0.0176772	0	0	0	0	0	0	0	0	0	0.0176772	0.0353544	0.0324082	0.0029462	0.00883861
d__Bacteria	k__norank_d__Bacteria	p__Firmicutes	c__Clostridia	o__Christensenellales	f__Christensenellaceae	g__Christensenellaceae_R-7_group	s__unclassified_g__Christensenellaceae_R-7_group	ASV192	0.0883861	0.0176772	0	0	0.0176772	0	0.0530316	0	0.0176772	0.0176772	0.0176772	0	0	0	0	0	0	0	0.0206234	0.0176772	0
d__Bacteria	k__norank_d__Bacteria	p__Bacteroidota	c__Bacteroidia	o__Bacteroidales	f__Barnesiellaceae	g__Barnesiella	s__Barnesiella_viscericola_DSM_18177	ASV158	0.0883861	0.601025	0.229804	0.141418	0.0883861	0	0	0.0176772	0	0.0353544	0.194449	0	0.0176772	0	0	0	0	0	0.191503	0.0412468	0.0029462
d__Bacteria	k__norank_d__Bacteria	p__Firmicutes	c__Bacilli	o__Bacillales	f__Bacillaceae	g__Bacillus	s__Lactobacillus_vaginalis_g__Bacillus	ASV101	0.0883861	0	0.44193	0.335867	0.194449	0.12374	0.106063	0	0	0	0	0	0.335867	1.36115	0	0	0.689411	0	0.197396	0.0176772	0.397737
d__Bacteria	k__norank_d__Bacteria	p__Firmicutes	c__Clostridia	o__Lachnospirales	f__Lachnospiraceae	g__Ruminococcus_torques_group	s__uncultured_Clostridiales_bacterium_g__Ruminococcus_torques_group	ASV237	0.0883861	0	0	0	0.0530316	0	0	0.12374	0.141418	0.0353544	0.12374	0.141418	0	0.106063	0	0.0883861	0.106063	0	0.0235696	0.0942785	0.0500854
d__Bacteria	k__norank_d__Bacteria	p__Firmicutes	c__Bacilli	o__Lactobacillales	f__Lactobacillaceae	g__Lactobacillus	s__Lactobacillus_pontis	ASV216	0.0883861	0.459608	0	0.371221	0.0883861	0.63638	0.0176772	0	0	0	0	0	0.0176772	0.0176772	0.371221	0	0.106063	0	0.273997	0.0029462	0.0854399
d__Bacteria	k__norank_d__Bacteria	p__Firmicutes	c__Clostridia	o__Oscillospirales	f__Oscillospiraceae	g__unclassified_f__Oscillospiraceae	s__unclassified_f__Oscillospiraceae	ASV193	0.0883861	0.0530316	0	0.0530316	0.0530316	0	0	0	0.0883861	0	0	0.0353544	0	0.0883861	0.12374	0.265158	0.0530316	0.282835	0.0412468	0.0206234	0.135525
d__Bacteria	k__norank_d__Bacteria	p__Firmicutes	c__Clostridia	o__Clostridia_vadinBB60_group	f__norank_o__Clostridia_vadinBB60_group	g__norank_f__norank_o__Clostridia_vadinBB60_group	s__uncultured_bacterium_g__norank_f__norank_o__Clostridia_vadinBB60_group	ASV300	0.0883861	0	0.159095	0.0176772	0.0176772	0.0707089	0	0	0.0530316	0.0707089	0.194449	0.159095	0	0	0	0	0.0176772	0.512639	0.058924	0.0795475	0.0883861
d__Bacteria	k__norank_d__Bacteria	p__Firmicutes	c__Clostridia	o__Oscillospirales	f__Ruminococcaceae	g__norank_f__Ruminococcaceae	s__unclassified_g__norank_f__Ruminococcaceae	ASV388	0.0883861	0	0	0.0707089	0.0176772	0.194449	0	0	0.0176772	0.0707089	0	0	0.106063	0.12374	0.0176772	0.176772	0.0353544	0	0.0618702	0.014731	0.0766013
d__Bacteria	k__norank_d__Bacteria	p__Firmicutes	c__Clostridia	o__Lachnospirales	f__Lachnospiraceae	g__Butyrivibrio	s__unclassified_g__Butyrivibrio	ASV264	0.0883861	0	0	0	0.0707089	0	0.0176772	0.0176772	0.0176772	0.0530316	0	0	0.0353544	0.0530316	0.0530316	0.141418	0.0707089	0.0883861	0.0265158	0.0176772	0.0736551
d__Bacteria	k__norank_d__Bacteria	p__Firmicutes	c__Clostridia	o__Oscillospirales	f__Ruminococcaceae	g__Fournierella	s__uncultured_organism_g__Fournierella	ASV184	0.0883861	0	0.0707089	0.0883861	0.0707089	0	0.106063	0	0.0353544	0.0176772	0.0530316	0.0176772	0.0353544	0.0353544	0	0.0176772	0.0176772	0.194449	0.0530316	0.0383006	0.0500854
d__Bacteria	k__norank_d__Bacteria	p__Firmicutes	c__Clostridia	o__Oscillospirales	f__Oscillospiraceae	g__Oscillibacter	s__unclassified_g__Oscillibacter	ASV238	0.0883861	0.194449	0.106063	0.0883861	0.0883861	0	0.0530316	0	0.0883861	0.176772	0.0353544	0.12374	0.0353544	0.159095	0	0.0353544	0.12374	0.0883861	0.0942785	0.0795475	0.0736551
d__Bacteria	k__norank_d__Bacteria	p__Firmicutes	c__Clostridia	o__Oscillospirales	f__Ruminococcaceae	g__Paludicola	s__uncultured_bacterium_g__Paludicola	ASV226	0.0883861	0.0353544	0	0.159095	0.0176772	0	0.229804	0.0176772	0.141418	0.0353544	0.12374	0.0530316	0.0176772	0.0176772	0	0.0353544	0.0883861	0.0707089	0.0500854	0.100171	0.0383006
d__Bacteria	k__norank_d__Bacteria	p__Firmicutes	c__Clostridia	o__Eubacteriales	f__Anaerofustaceae	g__Anaerofustis	s__uncultured_bacterium_g__Anaerofustis	ASV322	0.0883861	0.0176772	0.0353544	0.0530316	0.0530316	0.0353544	0.0353544	0.141418	0.0530316	0.0707089	0	0.0707089	0	0	0.0176772	0.0353544	0.0353544	0.106063	0.0471392	0.0618702	0.0324082
d__Bacteria	k__norank_d__Bacteria	p__Firmicutes	c__Clostridia	o__Lachnospirales	f__Lachnospiraceae	g__unclassified_f__Lachnospiraceae	s__unclassified_f__Lachnospiraceae	ASV204	0.0883861	0	0.282835	0.0353544	0.0530316	0.300513	0.76012	0.0883861	0.671734	0.63638	0.265158	0.459608	0.44193	0.477285	0.335867	0.601025	0	0.0707089	0.126687	0.480231	0.321136
d__Bacteria	k__norank_d__Bacteria	p__Firmicutes	c__Clostridia	o__Oscillospirales	f__Ruminococcaceae	g__norank_f__Ruminococcaceae	s__unclassified_g__norank_f__Ruminococcaceae	ASV274	0.0883861	0.0353544	0.0353544	0.0353544	0.0707089	0.0353544	0.106063	0.0353544	0.12374	0.0530316	0.0353544	0.159095	0	0.12374	0.159095	0.106063	0.176772	0.0530316	0.0500854	0.0854399	0.103117
d__Bacteria	k__norank_d__Bacteria	p__Firmicutes	c__Negativicutes	o__Acidaminococcales	f__Acidaminococcaceae	g__Phascolarctobacterium	s__uncultured_Firmicutes_bacterium_g__Phascolarctobacterium	ASV177	0.0883861	3.85363	0.0530316	0.0353544	0.0707089	4.26021	0.0883861	0.44193	1.1667	3.60615	1.14902	1.69701	3.0228	1.21973	1.64398	0.936892	0.247481	0.477285	1.39355	1.3582	1.25803
d__Bacteria	k__norank_d__Bacteria	p__Bacteroidota	c__Bacteroidia	o__Bacteroidales	f__Marinifilaceae	g__Butyricimonas	s__unclassified_g__Butyricimonas	ASV108	0.0883861	0.0530316	0.159095	0.0707089	0.176772	0.141418	0.0176772	0.229804	0.247481	0.247481	0.247481	0.12374	0.12374	0.742443	0.813152	0.176772	0.194449	0.212127	0.114902	0.185611	0.377114
d__Bacteria	k__norank_d__Bacteria	p__Firmicutes	c__Clostridia	o__Oscillospirales	f__Ruminococcaceae	g__norank_f__Ruminococcaceae	s__unclassified_g__norank_f__Ruminococcaceae	ASV130	0.0883861	0.0883861	0.0883861	0.0176772	0.159095	0.0353544	0.0530316	0.459608	0.265158	0.141418	0.159095	0.0176772	0.0530316	0.0530316	0.0707089	0.12374	0.0707089	0.194449	0.0795475	0.182665	0.0942785
d__Bacteria	k__norank_d__Bacteria	p__Firmicutes	c__Clostridia	o__Oscillospirales	f__Oscillospiraceae	g__Oscillibacter	s__unclassified_g__Oscillibacter	ASV134	0.0883861	0.12374	0.194449	0.176772	0.212127	0.141418	0.194449	0.247481	0.0353544	0.0883861	0.0883861	0.247481	0.0530316	0.406576	0.229804	0.141418	0.194449	0.0176772	0.156149	0.150256	0.173826
d__Bacteria	k__norank_d__Bacteria	p__Firmicutes	c__Clostridia	o__Lachnospirales	f__Lachnospiraceae	g__unclassified_f__Lachnospiraceae	s__unclassified_f__Lachnospiraceae	ASV1684	0.0707089	0	0	0	0	0	0	0	0	0	0.0883861	0	0	0	0	0	0	0	0.0117848	0.014731	0
d__Bacteria	k__norank_d__Bacteria	p__Firmicutes	c__Clostridia	o__Oscillospirales	f__Butyricicoccaceae	g__Butyricicoccus	s__unclassified_g__Butyricicoccus	ASV304	0.0707089	0	0	0	0.0353544	0	0	0	0	0	0	0	0	0	0	0	0	0	0.0176772	0	0
d__Bacteria	k__norank_d__Bacteria	p__Firmicutes	c__Clostridia	o__Oscillospirales	f__Ruminococcaceae	g__Faecalibacterium	s__uncultured_bacterium_g__Faecalibacterium	ASV6466	0.0707089	0	0	0	0	0.0176772	0	0	0	0	0	0	0.371221	0	0	0	0	0	0.014731	0	0.0618702
d__Bacteria	k__norank_d__Bacteria	p__Firmicutes	c__Bacilli	o__Lactobacillales	f__Lactobacillaceae	g__Lactobacillus	s__Lactobacillus_aviarius	ASV263	0.0707089	0	0	0	0.106063	0	0.0176772	0	0	0	0	0	0	0	0	0	0	0	0.029462	0.0029462	0
d__Bacteria	k__norank_d__Bacteria	p__Firmicutes	c__Bacilli	o__RF39	f__norank_o__RF39	g__norank_f__norank_o__RF39	s__unclassified_g__norank_f__norank_o__RF39	ASV331	0.0707089	0	0	0	0.0530316	0	0.0176772	0	0	0	0	0	0	0	0	0	0	0	0.0206234	0.0029462	0
d__Bacteria	k__norank_d__Bacteria	p__Firmicutes	c__Clostridia	o__Lachnospirales	f__Lachnospiraceae	g__Ruminococcus_torques_group	s__unclassified_g__Ruminococcus_torques_group	ASV305	0.0707089	0	0	0	0.0707089	0	0	0	0	0	0	0	0	0.0530316	0	0	0	0	0.0235696	0	0.00883861
d__Bacteria	k__norank_d__Bacteria	p__Firmicutes	c__Clostridia	o__Clostridia_vadinBB60_group	f__norank_o__Clostridia_vadinBB60_group	g__norank_f__norank_o__Clostridia_vadinBB60_group	s__uncultured_Clostridia_bacterium_g__norank_f__norank_o__Clostridia_vadinBB60_group	ASV222	0.0707089	0	0	0	0.0530316	0.0353544	0.0353544	0	0	0	0	0	0	0	0	0	0	0	0.0265158	0.0058924	0
d__Bacteria	k__norank_d__Bacteria	p__Firmicutes	c__Clostridia	o__Lachnospirales	f__Lachnospiraceae	g__Ruminococcus_torques_group	s__uncultured_Clostridiales_bacterium_g__Ruminococcus_torques_group	ASV172	0.0707089	0	0	0	0.176772	0	0.0707089	0	0	0	0	0	0	0	0	0	0	0.0883861	0.0412468	0.0117848	0.014731
d__Bacteria	k__norank_d__Bacteria	p__Firmicutes	c__Clostridia	o__Clostridia_vadinBB60_group	f__norank_o__Clostridia_vadinBB60_group	g__norank_f__norank_o__Clostridia_vadinBB60_group	s__uncultured_Clostridia_bacterium_g__norank_f__norank_o__Clostridia_vadinBB60_group	ASV410	0.0707089	0	0.0707089	0.0176772	0	0	0	0	0	0	0	0	0	0	0	0	0	0.0353544	0.0265158	0	0.0058924
d__Bacteria	k__norank_d__Bacteria	p__Firmicutes	c__Clostridia	o__Oscillospirales	f__Ruminococcaceae	g__norank_f__Ruminococcaceae	s__unclassified_g__norank_f__Ruminococcaceae	ASV345	0.0707089	0	0	0	0.0707089	0	0.0530316	0	0	0	0	0	0	0.0353544	0	0	0	0	0.0235696	0.00883861	0.0058924
d__Bacteria	k__norank_d__Bacteria	p__Firmicutes	c__Clostridia	o__Oscillospirales	f__Ruminococcaceae	g__Faecalibacterium	s__uncultured_bacterium_g__Faecalibacterium	ASV280	0.0707089	0	0	0	0.0707089	0	0.0707089	0	0	0.12374	0	0	0	0	0.0707089	0	0	0	0.0235696	0.0324082	0.0117848
d__Bacteria	k__norank_d__Bacteria	p__Firmicutes	c__Clostridia	o__Peptostreptococcales-Tissierellales	f__Anaerovoracaceae	g__Family_XIII_AD3011_group	s__gut_metagenome_g__Family_XIII_AD3011_group	ASV452	0.0707089	0.0707089	0	0	0	0	0	0	0.0883861	0	0.0530316	0	0	0	0	0	0	0.0176772	0.0235696	0.0235696	0.0029462
d__Bacteria	k__norank_d__Bacteria	p__Firmicutes	c__Clostridia	o__Monoglobales	f__Monoglobaceae	g__Monoglobus	s__uncultured_bacterium_g__Monoglobus	ASV236	0.0707089	0	0	0	0.0353544	0	0.282835	0	0	0	0	0	0	0	0	0	0.176772	0.0707089	0.0176772	0.0471392	0.0412468
d__Bacteria	k__norank_d__Bacteria	p__Firmicutes	c__Clostridia	o__Oscillospirales	f__Oscillospiraceae	g__unclassified_f__Oscillospiraceae	s__unclassified_f__Oscillospiraceae	ASV523	0.0707089	0	0	0	0.0353544	0	0.0176772	0	0.0176772	0	0	0.0176772	0	0.0176772	0	0	0.0176772	0	0.0176772	0.00883861	0.0058924
d__Bacteria	k__norank_d__Bacteria	p__Firmicutes	c__Clostridia	o__Oscillospirales	f__Oscillospiraceae	g__unclassified_f__Oscillospiraceae	s__unclassified_f__Oscillospiraceae	ASV1239	0.0707089	0.0176772	0.0176772	0	0	0	0.0176772	0	0	0	0	0	0	0	0.0176772	0.0176772	0	0.0176772	0.0176772	0.0029462	0.00883861
d__Bacteria	k__norank_d__Bacteria	p__Firmicutes	c__Clostridia	o__Clostridia_UCG-014	f__norank_o__Clostridia_UCG-014	g__norank_f__norank_o__Clostridia_UCG-014	s__unclassified_g__norank_f__norank_o__Clostridia_UCG-014	ASV246	0.0707089	0	0.0530316	0.0883861	0.0883861	0	0	0	0.0530316	0.106063	0	0	0.0530316	0	0	0.0883861	0	0	0.0500854	0.0265158	0.0235696
d__Bacteria	k__norank_d__Bacteria	p__Firmicutes	c__Clostridia	o__Oscillospirales	f__Oscillospiraceae	g__unclassified_f__Oscillospiraceae	s__unclassified_f__Oscillospiraceae	ASV283	0.0707089	0.0353544	0.0176772	0	0.0353544	0.0176772	0	0	0	0	0	0.0353544	0.0176772	0	0	0	0.0176772	0	0.029462	0.0058924	0.0058924
d__Bacteria	k__norank_d__Bacteria	p__Firmicutes	c__Clostridia	o__Lachnospirales	f__Lachnospiraceae	g__unclassified_f__Lachnospiraceae	s__unclassified_f__Lachnospiraceae	ASV229	0.0707089	0	0.0530316	0.0883861	0.106063	0.141418	0.0707089	0.0707089	0.141418	0.106063	0	0	0	0	0	0	0	0	0.0766013	0.0648165	0
d__Bacteria	k__norank_d__Bacteria	p__Firmicutes	c__Clostridia	o__Oscillospirales	f__Ruminococcaceae	g__Anaerofilum	s__uncultured_bacterium_g__Anaerofilum	ASV242	0.0707089	0.0353544	0.0353544	0	0.0707089	0	0.0353544	0	0	0	0.0530316	0.0176772	0	0	0	0	0.0883861	0.0353544	0.0353544	0.0176772	0.0206234
d__Bacteria	k__norank_d__Bacteria	p__Firmicutes	c__Clostridia	o__Clostridia_UCG-014	f__norank_o__Clostridia_UCG-014	g__norank_f__norank_o__Clostridia_UCG-014	s__unclassified_g__norank_f__norank_o__Clostridia_UCG-014	ASV453	0.0707089	0	0	0	0	0	0.0176772	0.565671	0	0	0	0.0530316	0.106063	0.0176772	0.0353544	0.0176772	0.0353544	0.247481	0.0117848	0.106063	0.0766013
d__Bacteria	k__norank_d__Bacteria	p__Bacteroidota	c__Bacteroidia	o__Bacteroidales	f__Rikenellaceae	g__Alistipes	s__Alistipes_sp._N15.MGS-157	ASV504	0.0707089	0.0530316	0	0.0176772	0.0176772	0	0	0.141418	0.0883861	0.0707089	0.0707089	0	0	0.0176772	0	0.0353544	0	0	0.0265158	0.0618702	0.00883861
d__Bacteria	k__norank_d__Bacteria	p__Firmicutes	c__Clostridia	o__Oscillospirales	f__UCG-010	g__norank_f__UCG-010	s__metagenome_g__norank_f__UCG-010	ASV377	0.0707089	0	0	0.0530316	0.0530316	0.0707089	0	0	0.0176772	0	0.0176772	0.0176772	0.0176772	0	0	0.0176772	0	0.0176772	0.0412468	0.00883861	0.00883861
d__Bacteria	k__norank_d__Bacteria	p__Firmicutes	c__Clostridia	o__Lachnospirales	f__Lachnospiraceae	g__unclassified_f__Lachnospiraceae	s__unclassified_f__Lachnospiraceae	ASV479	0.0707089	0.0176772	0.0883861	0.106063	0	0.0707089	0	0	0	0.0353544	0	0.106063	0.0707089	0.141418	0	0.159095	0.335867	0	0.058924	0.0235696	0.117848
d__Bacteria	k__norank_d__Bacteria	p__Firmicutes	c__Clostridia	o__Oscillospirales	f__Ruminococcaceae	g__Anaerofilum	s__uncultured_bacterium_g__Anaerofilum	ASV243	0.0707089	0.0176772	0.0176772	0.0176772	0.0176772	0	0.0883861	0	0.0353544	0.0176772	0.0883861	0	0.0176772	0	0	0	0.0353544	0	0.0235696	0.0383006	0.00883861
d__Bacteria	k__norank_d__Bacteria	p__Firmicutes	c__Clostridia	o__Oscillospirales	f__Ruminococcaceae	g__Faecalibacterium	s__uncultured_bacterium_g__Faecalibacterium	ASV95	0.0707089	0.159095	0.0530316	0.229804	0.159095	0.0530316	0.194449	0	0	1.2374	0	0.106063	0	0.159095	0	0.795475	0.0530316	0	0.120794	0.25632	0.167934
d__Bacteria	k__norank_d__Bacteria	p__Firmicutes	c__Clostridia	o__Oscillospirales	f__Oscillospiraceae	g__unclassified_f__Oscillospiraceae	s__unclassified_f__Oscillospiraceae	ASV291	0.0707089	0.0353544	0.0176772	0	0.0707089	0.0530316	0	0	0	0	0	0.0530316	0.0176772	0.0530316	0.0353544	0.0176772	0.0707089	0.0883861	0.0412468	0.00883861	0.0471392
d__Bacteria	k__norank_d__Bacteria	p__Firmicutes	c__Clostridia	o__Monoglobales	f__Monoglobaceae	g__Monoglobus	s__unclassified_g__Monoglobus	ASV338	0.0707089	0.0353544	0	0.0707089	0	0.0707089	0	0	0.0176772	0.0353544	0.0176772	0.0707089	0.141418	0.12374	0.0883861	0.106063	0	0.406576	0.0412468	0.0235696	0.144364
d__Bacteria	k__norank_d__Bacteria	p__Firmicutes	c__Clostridia	o__Oscillospirales	f__Ruminococcaceae	g__norank_f__Ruminococcaceae	s__unclassified_g__norank_f__Ruminococcaceae	ASV1471	0.0707089	0.0353544	0	0.0707089	0	0.0530316	0	0.0176772	0.159095	0.0530316	0.141418	0.0707089	0.0707089	0	0.0530316	0.0883861	0.0353544	0	0.0383006	0.0736551	0.0412468
d__Bacteria	k__norank_d__Bacteria	p__Firmicutes	c__Clostridia	o__Lachnospirales	f__Lachnospiraceae	g__unclassified_f__Lachnospiraceae	s__unclassified_f__Lachnospiraceae	ASV107	0.0707089	0.0530316	0.335867	0	0.212127	0.0530316	0.0707089	0.176772	0	0.0176772	0.0176772	0.0707089	0.0530316	0.0353544	0	0.0883861	0	0	0.120794	0.058924	0.029462
d__Bacteria	k__norank_d__Bacteria	p__Firmicutes	c__Clostridia	o__Oscillospirales	f__Ruminococcaceae	g__Fournierella	s__uncultured_organism_g__Fournierella	ASV166	0.0707089	0.0353544	0.0707089	0.176772	0.106063	0	0.194449	0.0707089	0.0176772	0.0530316	0.0176772	0.0530316	0	0.0353544	0.0707089	0	0	0	0.0766013	0.0677627	0.0176772
d__Bacteria	k__norank_d__Bacteria	p__Firmicutes	c__Clostridia	o__Oscillospirales	f__Ruminococcaceae	g__Ruminococcus	s__unclassified_g__Ruminococcus	ASV485	0.0707089	0.0176772	0	0	0	0.141418	0.176772	0.795475	0.0883861	1.11366	0.300513	0.247481	0.0353544	0.159095	0.282835	0	0.31819	0.353544	0.0383006	0.453715	0.191503
d__Bacteria	k__norank_d__Bacteria	p__Firmicutes	c__Clostridia	o__Oscillospirales	f__Ruminococcaceae	g__norank_f__Ruminococcaceae	s__unclassified_g__norank_f__Ruminococcaceae	ASV391	0.0707089	0.0176772	0.0353544	0.0176772	0.0353544	0.0530316	0.0176772	0.0530316	0.0707089	0.0176772	0.0176772	0.0353544	0	0	0.0176772	0.0176772	0	0	0.0383006	0.0353544	0.0058924
d__Bacteria	k__norank_d__Bacteria	p__Firmicutes	c__Clostridia	o__Clostridia_vadinBB60_group	f__norank_o__Clostridia_vadinBB60_group	g__norank_f__norank_o__Clostridia_vadinBB60_group	s__unclassified_g__norank_f__norank_o__Clostridia_vadinBB60_group	ASV314	0.0707089	0.0176772	0	0.0176772	0.0176772	0.12374	0.0176772	0.0883861	0	0.0176772	0.0176772	0.0530316	0.0353544	0	0.0883861	0.0530316	0.0176772	0.12374	0.0412468	0.0324082	0.0530316
d__Bacteria	k__norank_d__Bacteria	p__Bacteroidota	c__Bacteroidia	o__Bacteroidales	f__Bacteroidaceae	g__Bacteroides	s__unclassified_g__Bacteroides	ASV190	0.0707089	0.0883861	0.141418	0	0.0707089	0.159095	0.141418	0.0176772	0.282835	0.282835	0.654057	0.141418	0	0.547994	0.618702	0.0353544	0.0883861	0	0.0883861	0.253373	0.215073
d__Bacteria	k__norank_d__Bacteria	p__Firmicutes	c__Clostridia	o__Clostridia_UCG-014	f__norank_o__Clostridia_UCG-014	g__norank_f__norank_o__Clostridia_UCG-014	s__unclassified_g__norank_f__norank_o__Clostridia_UCG-014	ASV171	0.0707089	0.0176772	0.0530316	0	0.0883861	0.0176772	0	0.335867	0.0530316	0.0176772	0.0176772	0.0707089	0.0883861	0.0530316	0.0530316	0	0.0530316	0.0883861	0.0412468	0.0824937	0.0559778
d__Bacteria	k__norank_d__Bacteria	p__Firmicutes	c__Bacilli	o__Erysipelotrichales	f__Erysipelatoclostridiaceae	g__Erysipelatoclostridium	s__Massiliomicrobiota_timonensis	ASV164	0.0707089	0.0530316	0.0883861	0.0707089	0.106063	0.159095	0	0.0176772	0.12374	0.0353544	0.176772	0.0883861	0.0353544	0.0707089	0.0353544	0	0.0530316	0.0707089	0.0913323	0.0736551	0.044193
d__Bacteria	k__norank_d__Bacteria	p__Firmicutes	c__Clostridia	o__Christensenellales	f__Christensenellaceae	g__Christensenellaceae_R-7_group	s__gut_metagenome_g__Christensenellaceae_R-7_group	ASV298	0.0707089	0.0176772	0.0353544	0.12374	0.0353544	0.0883861	0.0353544	0.106063	0.0883861	0	0.0530316	0.159095	0.0707089	0.0530316	0.106063	0.0883861	0.0176772	0	0.0618702	0.0736551	0.0559778
d__Bacteria	k__norank_d__Bacteria	p__Firmicutes	c__Clostridia	o__Oscillospirales	f__UCG-010	g__norank_f__UCG-010	s__unclassified_g__norank_f__UCG-010	ASV339	0.0707089	0.0176772	0.0176772	0.0353544	0.0176772	0.0176772	0.0883861	0.159095	0	0.0176772	0.0883861	0.0883861	0.0530316	0.0353544	0.0883861	0.0176772	0.0883861	0	0.029462	0.0736551	0.0471392
d__Bacteria	k__norank_d__Bacteria	p__Bacteroidota	c__Bacteroidia	o__Bacteroidales	f__Rikenellaceae	g__Alistipes	s__gut_metagenome_g__Alistipes	ASV126	0.0707089	0.106063	0.265158	0	0.106063	0.0707089	0.300513	0.106063	0.512639	0.12374	0.282835	0.0707089	0.282835	0.406576	0.265158	0.353544	0.282835	1.3965	0.103117	0.23275	0.497908
d__Bacteria	k__norank_d__Bacteria	p__Firmicutes	c__Clostridia	o__Lachnospirales	f__Lachnospiraceae	g__Ruminococcus_torques_group	s__uncultured_Clostridiales_bacterium_g__Ruminococcus_torques_group	ASV149	0.0530316	0	0	0	0.159095	0	0	0	0	0	0	0	0	0	0	0	0	0	0.0353544	0	0
d__Bacteria	k__norank_d__Bacteria	p__Firmicutes	c__Bacilli	o__Lactobacillales	f__Lactobacillaceae	g__Lactobacillus	s__Lactobacillus_aviarius	ASV183	0.0530316	0	0	0	0.0530316	0	0	0	0	0	0	0	0	0	0	0	0	0	0.0176772	0	0
d__Bacteria	k__norank_d__Bacteria	p__Firmicutes	c__Clostridia	o__Oscillospirales	f__Ruminococcaceae	g__Faecalibacterium	s__uncultured_bacterium_g__Faecalibacterium	ASV245	0.0530316	0	0	0	0.141418	0	0	0	0	0	0	0	0	0	0	0	0	0	0.0324082	0	0
d__Bacteria	k__norank_d__Bacteria	p__Firmicutes	c__Clostridia	o__Lachnospirales	f__Lachnospiraceae	g__Eubacterium_hallii_group	s__uncultured_bacterium_g__Eubacterium_hallii_group	ASV306	0.0530316	0	0	0	0.0883861	0	0	0	0	0	0	0	0	0	0	0	0	0	0.0235696	0	0
d__Bacteria	k__norank_d__Bacteria	p__Firmicutes	c__Clostridia	o__Peptococcales	f__Peptococcaceae	g__norank_f__Peptococcaceae	s__uncultured_bacterium_g__norank_f__Peptococcaceae	ASV607	0.0530316	0	0	0	0.0176772	0	0	0	0	0	0	0	0	0	0	0	0	0.0353544	0.0117848	0	0.0058924
d__Bacteria	k__norank_d__Bacteria	p__Firmicutes	c__Clostridia	o__Oscillospirales	f__Butyricicoccaceae	g__Butyricicoccus	s__unclassified_g__Butyricicoccus	ASV4314	0.0530316	0	0	0	0	0	0	0.0176772	0	0.0707089	0	0	0	0	0	0	0	0	0.00883861	0.014731	0
d__Bacteria	k__norank_d__Bacteria	p__Firmicutes	c__Clostridia	o__Oscillospirales	f__Ruminococcaceae	g__Anaerofilum	s__uncultured_bacterium_g__Anaerofilum	ASV434	0.0530316	0.0176772	0.0530316	0	0	0	0	0	0	0	0	0	0	0	0	0	0	0	0.0206234	0	0
d__Bacteria	k__norank_d__Bacteria	p__Firmicutes	c__Clostridia	o__Lachnospirales	f__Lachnospiraceae	g__Eubacterium_hallii_group	s__uncultured_bacterium_g__Eubacterium_hallii_group	ASV446	0.0530316	0	0	0	0.0353544	0.0530316	0	0	0	0	0	0	0	0	0	0	0	0	0.0235696	0	0
d__Bacteria	k__norank_d__Bacteria	p__Firmicutes	c__Clostridia	o__Oscillospirales	f__Ruminococcaceae	g__Negativibacillus	s__uncultured_bacterium_g__Negativibacillus	ASV206	0.0530316	0	0.0353544	0	0.106063	0	0	0	0	0	0	0.106063	0	0	0	0	0	0	0.0324082	0.0176772	0
d__Bacteria	k__norank_d__Bacteria	p__Firmicutes	c__Bacilli	o__RF39	f__norank_o__RF39	g__norank_f__norank_o__RF39	s__uncultured_bacterium_g__norank_f__norank_o__RF39	ASV234	0.0530316	0	0.0707089	0	0.0707089	0	0	0	0	0.12374	0	0	0	0	0	0	0	0	0.0324082	0.0206234	0
d__Bacteria	k__norank_d__Bacteria	p__Firmicutes	c__Clostridia	o__Clostridia_vadinBB60_group	f__norank_o__Clostridia_vadinBB60_group	g__norank_f__norank_o__Clostridia_vadinBB60_group	s__uncultured_bacterium_g__norank_f__norank_o__Clostridia_vadinBB60_group	ASV340	0.0530316	0	0	0	0.0707089	0	0.0353544	0	0	0	0	0	0	0	0	0	0	0.0176772	0.0206234	0.0058924	0.0029462
d__Bacteria	k__norank_d__Bacteria	p__Firmicutes	c__Clostridia	o__Oscillospirales	f__Eubacterium_coprostanoligenes_group	g__norank_f__Eubacterium_coprostanoligenes_group	s__uncultured_bacterium_g__norank_f__Eubacterium_coprostanoligenes_group	ASV337	0.0530316	0.0353544	0	0	0.0176772	0	0	0.212127	0	0	0.0176772	0	0	0	0	0	0	0	0.0176772	0.0383006	0
d__Bacteria	k__norank_d__Bacteria	p__Firmicutes	c__Clostridia	o__Oscillospirales	f__Ruminococcaceae	g__unclassified_f__Ruminococcaceae	s__unclassified_f__Ruminococcaceae	ASV365	0.0530316	0	0	0	0.0176772	0	0	0	0	0	0	0	0.0353544	0	0.0530316	0	0.0353544	0	0.0117848	0	0.0206234
d__Bacteria	k__norank_d__Bacteria	p__Firmicutes	c__Clostridia	o__Clostridia_vadinBB60_group	f__norank_o__Clostridia_vadinBB60_group	g__norank_f__norank_o__Clostridia_vadinBB60_group	s__uncultured_bacterium_g__norank_f__norank_o__Clostridia_vadinBB60_group	ASV169	0.0530316	0.0353544	0.0176772	0	0.0353544	0.0707089	0	0	0	0	0	0	0	0	0	0	0	0	0.0353544	0	0
d__Bacteria	k__norank_d__Bacteria	p__Firmicutes	c__Clostridia	o__Oscillospirales	f__Oscillospiraceae	g__unclassified_f__Oscillospiraceae	s__unclassified_f__Oscillospiraceae	ASV376	0.0530316	0	0	0	0.0176772	0	0	0	0	0	0	0.0353544	0	0.0530316	0.141418	0	0	0	0.0117848	0.0058924	0.0324082
d__Bacteria	k__norank_d__Bacteria	p__Firmicutes	c__Clostridia	o__Christensenellales	f__Christensenellaceae	g__norank_f__Christensenellaceae	s__unclassified_g__norank_f__Christensenellaceae	ASV539	0.0530316	0	0	0	0.0176772	0	0.0176772	0	0	0	0	0	0	0.0176772	0.0176772	0	0	0	0.0117848	0.0029462	0.0058924
d__Bacteria	k__norank_d__Bacteria	p__Firmicutes	c__Clostridia	o__Oscillospirales	f__norank_o__Oscillospirales	g__norank_f__norank_o__Oscillospirales	s__unclassified_g__norank_f__norank_o__Oscillospirales	ASV289	0.0530316	0	0	0	0.0530316	0	0.176772	0.0176772	0	0.0176772	0	0	0.0353544	0	0	0	0	0	0.0176772	0.0353544	0.0058924
d__Bacteria	k__norank_d__Bacteria	p__Firmicutes	c__Clostridia	o__Oscillospirales	f__Oscillospiraceae	g__Pseudoflavonifractor	s__uncultured_bacterium_g__Pseudoflavonifractor	ASV860	0.0530316	0	0	0	0	0	0	0.0176772	0	0	0.0530316	0	0.0176772	0.141418	0	0.0530316	0	0	0.00883861	0.0117848	0.0353544
d__Bacteria	k__norank_d__Bacteria	p__Firmicutes	c__Clostridia	o__Oscillospirales	f__UCG-010	g__norank_f__UCG-010	s__gut_metagenome_g__norank_f__UCG-010	ASV324	0.0530316	0.0176772	0	0.106063	0.0530316	0	0	0	0.12374	0	0	0	0.0176772	0	0	0	0	0	0.0383006	0.0206234	0.0029462
d__Bacteria	k__norank_d__Bacteria	p__Firmicutes	c__Clostridia	o__Oscillospirales	f__Oscillospiraceae	g__unclassified_f__Oscillospiraceae	s__unclassified_f__Oscillospiraceae	ASV398	0.0530316	0	0.0176772	0	0.0176772	0	0	0	0	0	0	0	0	0	0	0.0353544	0.0353544	0.0176772	0.014731	0	0.014731
d__Bacteria	k__norank_d__Bacteria	p__Firmicutes	c__Clostridia	o__Oscillospirales	f__Oscillospiraceae	g__Oscillibacter	s__uncultured_organism_g__Oscillibacter	ASV587	0.0530316	0	0.0353544	0	0	0	0	0.0353544	0	0	0.0176772	0	0.0353544	0	0.0353544	0.0530316	0.0530316	0	0.014731	0.00883861	0.029462
d__Bacteria	k__norank_d__Bacteria	p__Firmicutes	c__Clostridia	o__Clostridia_UCG-014	f__norank_o__Clostridia_UCG-014	g__norank_f__norank_o__Clostridia_UCG-014	s__unclassified_g__norank_f__norank_o__Clostridia_UCG-014	ASV284	0.0530316	0	0	0	0.0883861	0.0176772	0	0	0	0	0	0	0	0.0176772	0.0530316	0.0176772	0.0707089	0.0176772	0.0265158	0	0.029462
d__Bacteria	k__norank_d__Bacteria	p__Firmicutes	c__Clostridia	o__Oscillospirales	f__Oscillospiraceae	g__unclassified_f__Oscillospiraceae	s__unclassified_f__Oscillospiraceae	ASV353	0.0530316	0.0530316	0.0530316	0.0883861	0.0176772	0.0707089	0	0	0	0.0353544	0	0	0	0	0	0	0	0.0353544	0.0559778	0.0058924	0.0058924
d__Bacteria	k__norank_d__Bacteria	p__Firmicutes	c__Clostridia	o__Oscillospirales	f__Butyricicoccaceae	g__UCG-009	s__uncultured_bacterium_g__UCG-009	ASV639	0.0530316	0.0176772	0.0883861	0	0	0	0	0.0353544	0	0.0353544	0.0176772	0.0176772	0	0	0	0	0	0.0353544	0.0265158	0.0176772	0.0058924
d__Bacteria	k__norank_d__Bacteria	p__Firmicutes	c__Clostridia	o__Oscillospirales	f__Oscillospiraceae	g__unclassified_f__Oscillospiraceae	s__unclassified_f__Oscillospiraceae	ASV249	0.0530316	0	0	0.0883861	0.106063	0.0353544	0	0	0.0353544	0.0176772	0	0	0	0.0176772	0	0.0883861	0.0530316	0	0.0471392	0.00883861	0.0265158
d__Bacteria	k__norank_d__Bacteria	p__Firmicutes	c__Clostridia	o__Lachnospirales	f__Lachnospiraceae	g__unclassified_f__Lachnospiraceae	s__unclassified_f__Lachnospiraceae	ASV323	0.0530316	0	0.0176772	0.0176772	0.0353544	0.0176772	0.0530316	0.0530316	0	0.0353544	0.0707089	0	0	0.0707089	0	0	0	0	0.0235696	0.0353544	0.0117848
d__Bacteria	k__norank_d__Bacteria	p__Firmicutes	c__Clostridia	o__Oscillospirales	f__Ruminococcaceae	g__unclassified_f__Ruminococcaceae	s__unclassified_f__Ruminococcaceae	ASV502	0.0530316	0.0353544	0.0176772	0.0353544	0	0	0	0.0707089	0.0176772	0.0176772	0.0353544	0	0	0.0353544	0.0176772	0	0	0	0.0235696	0.0235696	0.00883861
d__Bacteria	k__norank_d__Bacteria	p__Firmicutes	c__Clostridia	o__Lachnospirales	f__Lachnospiraceae	g__Sellimonas	s__unclassified_g__Sellimonas	ASV399	0.0530316	0	0	0	0.0176772	0.0176772	0.0176772	0.0530316	0	0	0.0353544	0	0.0530316	0.0707089	0	0.0176772	0	0.0176772	0.014731	0.0176772	0.0265158
d__Bacteria	k__norank_d__Bacteria	p__Firmicutes	c__Bacilli	o__Erysipelotrichales	f__Erysipelotrichaceae	g__norank_f__Erysipelotrichaceae	s__Clostridiales_bacterium_60-7e	ASV302	0.0530316	0.194449	0	0	0.0176772	0.0176772	0	0	0.0176772	0.0176772	0.0176772	0	0	0.212127	0.0883861	0	0.0707089	0.0707089	0.0471392	0.00883861	0.0736551
d__Bacteria	k__norank_d__Bacteria	p__Firmicutes	c__Clostridia	o__Peptostreptococcales-Tissierellales	f__Anaerovoracaceae	g__Family_XIII_UCG-001	s__uncultured_bacterium_g__Family_XIII_UCG-001	ASV250	0.0530316	0	0	0	0.0707089	0	0.0176772	0.0353544	0	0.0353544	0.0176772	0.0353544	0.0176772	0	0.0353544	0.0176772	0.0883861	0	0.0206234	0.0235696	0.0265158
d__Bacteria	k__norank_d__Bacteria	p__Firmicutes	c__Clostridia	o__Oscillospirales	f__Ruminococcaceae	g__unclassified_f__Ruminococcaceae	s__unclassified_f__Ruminococcaceae	ASV401	0.0530316	0	0.0353544	0	0.0176772	0.0530316	0.0176772	0.0176772	0	0	0.0353544	0	0	0.141418	0.159095	0.141418	0.0176772	0.159095	0.0265158	0.0117848	0.103117
d__Bacteria	k__norank_d__Bacteria	p__Firmicutes	c__Clostridia	o__Peptococcales	f__Peptococcaceae	g__norank_f__Peptococcaceae	s__unclassified_g__norank_f__Peptococcaceae	ASV276	0.0530316	0	0	0	0.0353544	0.106063	0.0883861	0	0.0176772	0	0	0.0176772	0.0883861	0.0707089	0.12374	0.0530316	0.0883861	0.0707089	0.0324082	0.0206234	0.0824937
d__Bacteria	k__norank_d__Bacteria	p__Firmicutes	c__Clostridia	o__Lachnospirales	f__Lachnospiraceae	g__unclassified_f__Lachnospiraceae	s__unclassified_f__Lachnospiraceae	ASV286	0.0530316	0.0707089	0.106063	0.176772	0.0176772	0	0	0.0176772	0.0176772	0	0.0176772	0.0176772	0.0176772	0.0176772	0	0.0353544	0	0	0.0707089	0.0117848	0.0117848
d__Bacteria	k__norank_d__Bacteria	p__Firmicutes	c__Clostridia	o__Oscillospirales	f__Ruminococcaceae	g__Subdoligranulum	s__unclassified_g__Subdoligranulum	ASV265	0.0530316	0	0.0883861	0.0353544	0.0530316	0	0.106063	0.0176772	0.176772	0.0176772	0.406576	0.12374	0.0353544	0.0176772	0	0.0530316	0	0	0.0383006	0.141418	0.0176772
d__Bacteria	k__norank_d__Bacteria	p__Firmicutes	c__Clostridia	o__Oscillospirales	f__Ruminococcaceae	g__unclassified_f__Ruminococcaceae	s__unclassified_f__Ruminococcaceae	ASV315	0.0530316	0	0.0176772	0.0883861	0.0176772	0	0.0176772	0.0883861	0.0530316	0.106063	0.229804	0.247481	0	0.0707089	0	0.0176772	0	0.0176772	0.029462	0.12374	0.0176772
d__Bacteria	k__norank_d__Bacteria	p__Actinobacteriota	c__Coriobacteriia	o__Coriobacteriales	f__Eggerthellaceae	g__CHKCI002	s__Coriobacteriaceae_bacterium_CHKCI002	ASV379	0.0530316	0	0	0.0176772	0	0.0353544	0.12374	0.0176772	0.0176772	0.0530316	0	0.0883861	0.0176772	0.106063	0.12374	0.0353544	0	0.0707089	0.0176772	0.0500854	0.058924
d__Bacteria	k__norank_d__Bacteria	p__Firmicutes	c__Clostridia	o__Oscillospirales	f__Oscillospiraceae	g__unclassified_f__Oscillospiraceae	s__unclassified_f__Oscillospiraceae	ASV244	0.0530316	0	0.0883861	0.0353544	0.0353544	0	0.0176772	0.0353544	0.0353544	0	0.0176772	0.106063	0	0.0707089	0.0353544	0.0707089	0	0.0176772	0.0353544	0.0353544	0.0324082
d__Bacteria	k__norank_d__Bacteria	p__Firmicutes	c__Clostridia	o__Lachnospirales	f__Lachnospiraceae	g__CHKCI001	s__uncultured_bacterium_g__CHKCI001	ASV207	0.0530316	0.530316	0.0530316	0.247481	0.0883861	0.176772	0.371221	1.04296	0.406576	1.07831	0.795475	0.282835	0.0707089	0	0	0.0530316	0.0176772	0	0.191503	0.662896	0.0235696
d__Bacteria	k__norank_d__Bacteria	p__Firmicutes	c__Clostridia	o__Oscillospirales	f__Ruminococcaceae	g__unclassified_f__Ruminococcaceae	s__unclassified_f__Ruminococcaceae	ASV267	0.0530316	0	0.0176772	0.0883861	0.0353544	0.0530316	0.0530316	0.0707089	0.106063	0.0707089	0.0176772	0.265158	0	0.0530316	0.0530316	0.0353544	0	0.0707089	0.0412468	0.0972247	0.0353544
d__Bacteria	k__norank_d__Bacteria	p__Firmicutes	c__Clostridia	o__Lachnospirales	f__Lachnospiraceae	g__unclassified_f__Lachnospiraceae	s__unclassified_f__Lachnospiraceae	ASV176	0.0530316	0	0	0.0176772	0.0176772	0.0176772	0.0530316	0.229804	0.0353544	0.0530316	0.141418	0.194449	0.106063	0.0353544	0.229804	0.353544	0.212127	0.0530316	0.0176772	0.117848	0.164987
d__Bacteria	k__norank_d__Bacteria	p__Firmicutes	c__Clostridia	o__Oscillospirales	f__Oscillospiraceae	g__Oscillibacter	s__unclassified_g__Oscillibacter	ASV512	0.0530316	0.0176772	0.0530316	0.0353544	0	0.0353544	0.0353544	0.0176772	0.0530316	0.0176772	0.0707089	0.0530316	0.0707089	0	0.0176772	0.0353544	0.0353544	0.0353544	0.0324082	0.0412468	0.0324082
d__Bacteria	k__norank_d__Bacteria	p__Firmicutes	c__Bacilli	o__Erysipelotrichales	f__unclassified_o__Erysipelotrichales	g__unclassified_o__Erysipelotrichales	s__unclassified_o__Erysipelotrichales	ASV258	0.0530316	0.0883861	0.106063	0.0353544	0.0353544	0.194449	0.0353544	0	0.12374	0.0176772	0.0353544	0.0883861	0.0530316	0.106063	0.0883861	0.159095	0.247481	0.159095	0.0854399	0.0500854	0.135525
d__Bacteria	k__norank_d__Bacteria	p__Bacteroidota	c__Bacteroidia	o__Bacteroidales	f__Rikenellaceae	g__Alistipes	s__Alistipes_obesi	ASV257	0.0530316	0.0530316	0.0353544	0.0176772	0.106063	0.0530316	0.0707089	0.0707089	0.0530316	0.0883861	0.12374	0.0353544	0.141418	0.0707089	0.0176772	0.106063	0	0.0883861	0.0530316	0.0736551	0.0707089
d__Bacteria	k__norank_d__Bacteria	p__Firmicutes	c__Clostridia	o__Oscillospirales	f__Oscillospiraceae	g__NK4A214_group	s__unclassified_g__NK4A214_group	ASV1112	0.0530316	0.0353544	0.0530316	0.0353544	0	0.0353544	0.0176772	0.0883861	0.106063	0.0176772	0.0353544	0.159095	0.0353544	0.0707089	0.0353544	0.106063	0.106063	0.0176772	0.0353544	0.0707089	0.0618702
d__Bacteria	k__norank_d__Bacteria	p__Bacteroidota	c__Bacteroidia	o__Bacteroidales	f__Rikenellaceae	g__Alistipes	s__Alistipes_sp._Marseille-P5997	ASV175	0.0530316	0.44193	0.194449	0.176772	0.0883861	0.194449	0.388899	0.459608	0.830829	0.406576	0.919215	0.388899	0.12374	0.0353544	0.494962	0.212127	0.0707089	0.106063	0.191503	0.565671	0.173826
d__Bacteria	k__norank_d__Bacteria	p__Firmicutes	c__Clostridia	o__Clostridia_vadinBB60_group	f__norank_o__Clostridia_vadinBB60_group	g__norank_f__norank_o__Clostridia_vadinBB60_group	s__uncultured_bacterium_g__norank_f__norank_o__Clostridia_vadinBB60_group	ASV181	0.0530316	0.0176772	0.0530316	0.0353544	0.194449	0.141418	0.44193	0.459608	0.106063	0.371221	0.353544	0.159095	0.106063	0.300513	0.176772	0.0883861	0.176772	0.0883861	0.0824937	0.315244	0.156149
d__Bacteria	k__norank_d__Bacteria	p__Firmicutes	c__Clostridia	o__Oscillospirales	f__Ruminococcaceae	g__Faecalibacterium	s__uncultured_bacterium_g__Faecalibacterium	ASV332	0.0353544	0.0176772	0	0	0	0	0	0	0	0	0	0	0	0	0	0	0	0	0.00883861	0	0
d__Bacteria	k__norank_d__Bacteria	p__Firmicutes	c__Clostridia	o__Peptostreptococcales-Tissierellales	f__Anaerovoracaceae	g__Eubacterium_nodatum_group	s__Ihubacter_massiliensis	ASV1960	0.0353544	0	0.0176772	0	0	0	0	0	0	0	0	0	0	0	0	0	0	0	0.00883861	0	0
d__Bacteria	k__norank_d__Bacteria	p__Firmicutes	c__Clostridia	o__Oscillospirales	f__Oscillospiraceae	g__norank_f__Oscillospiraceae	s__unclassified_g__norank_f__Oscillospiraceae	ASV3437	0.0353544	0.141418	0	0	0	0	0	0	0	0	0	0	0	0	0	0	0	0	0.029462	0	0
d__Bacteria	k__norank_d__Bacteria	p__Firmicutes	c__Clostridia	o__Oscillospirales	f__Oscillospiraceae	g__unclassified_f__Oscillospiraceae	s__unclassified_f__Oscillospiraceae	ASV321	0.0353544	0	0	0	0.0176772	0	0	0	0	0	0	0	0	0	0	0	0	0	0.00883861	0	0
d__Bacteria	k__norank_d__Bacteria	p__Firmicutes	c__Clostridia	o__Oscillospirales	f__Ruminococcaceae	g__unclassified_f__Ruminococcaceae	s__unclassified_f__Ruminococcaceae	ASV395	0.0353544	0	0	0	0	0	0	0	0.0176772	0	0	0	0	0	0	0	0	0	0.0058924	0.0029462	0
d__Bacteria	k__norank_d__Bacteria	p__Firmicutes	c__Clostridia	o__Oscillospirales	f__Ruminococcaceae	g__Subdoligranulum	s__uncultured_Subdoligranulum_sp.	ASV273	0.0353544	0	0	0	0.0353544	0	0	0	0	0	0	0	0	0	0	0	0	0	0.0117848	0	0
d__Bacteria	k__norank_d__Bacteria	p__Firmicutes	c__Clostridia	o__Oscillospirales	f__Ruminococcaceae	g__unclassified_f__Ruminococcaceae	s__unclassified_f__Ruminococcaceae	ASV586	0.0353544	0	0	0	0.0176772	0	0	0	0	0	0	0	0	0	0	0	0	0	0.00883861	0	0
d__Bacteria	k__norank_d__Bacteria	p__Firmicutes	c__Bacilli	o__Lactobacillales	f__Lactobacillaceae	g__Lactobacillus	s__Lactobacillus_agilis	ASV201	0.0353544	0	0	0	0.0707089	0	0	0	0	0	0	0	0	0	0	0	0	0	0.0176772	0	0
d__Bacteria	k__norank_d__Bacteria	p__Firmicutes	c__Clostridia	o__Oscillospirales	f__Ruminococcaceae	g__norank_f__Ruminococcaceae	s__unclassified_g__norank_f__Ruminococcaceae	ASV614	0.0353544	0	0	0.0176772	0	0	0	0	0	0	0	0	0	0	0	0	0	0	0.00883861	0	0
d__Bacteria	k__norank_d__Bacteria	p__Firmicutes	c__Clostridia	o__Clostridia_vadinBB60_group	f__norank_o__Clostridia_vadinBB60_group	g__norank_f__norank_o__Clostridia_vadinBB60_group	s__uncultured_bacterium_g__norank_f__norank_o__Clostridia_vadinBB60_group	ASV477	0.0353544	0	0	0	0.0353544	0	0	0	0	0	0	0	0.0176772	0	0	0	0	0	0.0117848	0	0.0029462
d__Bacteria	k__norank_d__Bacteria	p__Firmicutes	c__Bacilli	o__RF39	f__norank_o__RF39	g__norank_f__norank_o__RF39	s__unclassified_g__norank_f__norank_o__RF39	ASV1986	0.0353544	0	0	0	0	0	0.0176772	0	0	0	0	0	0.0353544	0	0	0	0	0	0.0058924	0.0029462	0.0058924
d__Bacteria	k__norank_d__Bacteria	p__Firmicutes	c__Clostridia	o__Lachnospirales	f__Defluviitaleaceae	g__Defluviitaleaceae_UCG-011	s__uncultured_bacterium_g__Defluviitaleaceae_UCG-011	ASV454	0.0353544	0	0	0	0.0176772	0	0	0	0	0	0	0	0	0	0	0	0.0883861	0	0.00883861	0	0.014731
d__Bacteria	k__norank_d__Bacteria	p__Firmicutes	c__Clostridia	o__Christensenellales	f__Christensenellaceae	g__norank_f__Christensenellaceae	s__uncultured_bacterium_g__norank_f__Christensenellaceae	ASV652	0.0353544	0	0	0	0	0	0	0	0	0	0	0.0176772	0	0	0	0.0176772	0	0	0.0058924	0.0029462	0.0029462
d__Bacteria	k__norank_d__Bacteria	p__Firmicutes	c__Clostridia	o__Monoglobales	f__Monoglobaceae	g__Monoglobus	s__uncultured_bacterium_g__Monoglobus	ASV4955	0.0353544	0	0	0	0	0	0	0.0353544	0	0	0	0	0	0	0.0353544	0	0	0	0.0058924	0.0058924	0.0058924
d__Bacteria	k__norank_d__Bacteria	p__Firmicutes	c__Clostridia	o__Lachnospirales	f__Lachnospiraceae	g__unclassified_f__Lachnospiraceae	s__unclassified_f__Lachnospiraceae	ASV282	0.0353544	0	0	0	0.0530316	0	0	0	0	0.0176772	0	0	0	0	0	0	0	0	0.014731	0.0029462	0
d__Bacteria	k__norank_d__Bacteria	p__Firmicutes	c__Clostridia	o__Lachnospirales	f__Lachnospiraceae	g__unclassified_f__Lachnospiraceae	s__unclassified_f__Lachnospiraceae	ASV1688	0.0353544	0	0	0	0	0	0.0176772	0	0	0	0	0.0176772	0	0	0	0	0	0.0530316	0.0058924	0.0058924	0.00883861
d__Bacteria	k__norank_d__Bacteria	p__Firmicutes	c__Clostridia	o__Oscillospirales	f__Oscillospiraceae	g__Papillibacter	s__uncultured_bacterium_g__Papillibacter	ASV2167	0.0353544	0.0176772	0	0	0	0	0	0	0.0353544	0	0	0	0	0	0	0.0176772	0	0	0.00883861	0.0058924	0.0029462
d__Bacteria	k__norank_d__Bacteria	p__Firmicutes	c__Clostridia	o__Oscillospirales	f__Oscillospiraceae	g__Colidextribacter	s__unclassified_g__Colidextribacter	ASV445	0.0353544	0	0	0	0.0530316	0	0	0.0353544	0	0	0.0176772	0	0	0	0	0	0	0	0.014731	0.00883861	0
d__Bacteria	k__norank_d__Bacteria	p__Firmicutes	c__Clostridia	o__Oscillospirales	f__Ruminococcaceae	g__norank_f__Ruminococcaceae	s__unclassified_g__norank_f__Ruminococcaceae	ASV745	0.0353544	0	0	0	0	0	0.0176772	0	0	0.0353544	0	0.0707089	0	0	0	0	0	0	0.0058924	0.0206234	0
d__Bacteria	k__norank_d__Bacteria	p__Firmicutes	c__Clostridia	o__Oscillospirales	f__Ruminococcaceae	g__norank_f__Ruminococcaceae	s__uncultured_bacterium_g__norank_f__Ruminococcaceae	ASV813	0.0353544	0	0	0	0	0	0	0.0176772	0.0176772	0	0	0	0	0	0	0	0.0176772	0	0.0058924	0.0058924	0.0029462
d__Bacteria	k__norank_d__Bacteria	p__Firmicutes	c__Clostridia	o__Lachnospirales	f__Lachnospiraceae	g__Ruminococcus_torques_group	s__unclassified_g__Ruminococcus_torques_group	ASV327	0.0353544	0	0	0	0.0353544	0	0	0	0	0.159095	0.0353544	0	0	0	0	0	0	0.0353544	0.0117848	0.0324082	0.0058924
d__Bacteria	k__norank_d__Bacteria	p__Firmicutes	c__Clostridia	o__Lachnospirales	f__Lachnospiraceae	g__unclassified_f__Lachnospiraceae	s__unclassified_f__Lachnospiraceae	ASV2035	0.0353544	0.0353544	0	0	0	0.159095	0	0	0	0.0176772	0	0	0	0	0	0.0530316	0	0	0.0383006	0.0029462	0.00883861
d__Bacteria	k__norank_d__Bacteria	p__Firmicutes	c__Clostridia	o__Oscillospirales	f__Ruminococcaceae	g__Anaerofilum	s__uncultured_bacterium_g__Anaerofilum	ASV325	0.0353544	0	0	0.0530316	0.0353544	0	0	0	0	0.0176772	0.0353544	0	0	0	0	0	0	0	0.0206234	0.00883861	0
d__Bacteria	k__norank_d__Bacteria	p__Firmicutes	c__Clostridia	o__norank_c__Clostridia	f__norank_o__norank_c__Clostridia	g__norank_f__norank_o__norank_c__Clostridia	s__uncultured_organism_g__norank_f__norank_o__norank_c__Clostridia	ASV1723	0.0353544	0	0	0	0	0	0	0	0	0	0	0.0176772	0	0	0.0707089	0	0.0176772	0.0176772	0.0058924	0.0029462	0.0176772
d__Bacteria	k__norank_d__Bacteria	p__Firmicutes	c__Clostridia	o__Lachnospirales	f__Lachnospiraceae	g__unclassified_f__Lachnospiraceae	s__unclassified_f__Lachnospiraceae	ASV2564	0.0353544	0	0	0	0	0	0	0	0	0.0176772	0	0	0.0176772	0	0.0176772	0	0	0.0176772	0.0058924	0.0029462	0.00883861
d__Bacteria	k__norank_d__Bacteria	p__Firmicutes	c__Clostridia	o__Oscillospirales	f__Ruminococcaceae	g__norank_f__Ruminococcaceae	s__uncultured_bacterium_g__norank_f__Ruminococcaceae	ASV1811	0.0353544	0.0176772	0	0.0176772	0	0	0	0	0	0.0176772	0	0	0	0	0	0	0.0176772	0	0.0117848	0.0029462	0.0029462
d__Bacteria	k__norank_d__Bacteria	p__Firmicutes	c__Bacilli	o__Lactobacillales	f__Enterococcaceae	g__Enterococcus	s__unclassified_g__Enterococcus	ASV405	0.0353544	0	0.0176772	0.0176772	0.0176772	0	0	0	0	0	0	0	0	0	0	0.0176772	0	0	0.014731	0	0.0029462
d__Bacteria	k__norank_d__Bacteria	p__Firmicutes	c__Clostridia	o__Lachnospirales	f__Lachnospiraceae	g__Blautia	s__unclassified_g__Blautia	ASV213	0.0353544	0	0	0	0.0707089	0	0.0176772	0.0176772	0.0530316	0	0	0.0707089	0	0	0	0	0	0	0.0176772	0.0265158	0
d__Bacteria	k__norank_d__Bacteria	p__Cyanobacteria	c__Vampirivibrionia	o__Gastranaerophilales	f__norank_o__Gastranaerophilales	g__norank_f__norank_o__Gastranaerophilales	s__uncultured_rumen_bacterium_g__norank_f__norank_o__Gastranaerophilales	ASV441	0.0353544	0.0176772	0	0	0	0	0.0353544	0	0	0	0	0.0176772	0	0	0.0176772	0.0353544	0	0	0.00883861	0.00883861	0.00883861
d__Bacteria	k__norank_d__Bacteria	p__Firmicutes	c__Clostridia	o__Lachnospirales	f__Lachnospiraceae	g__CHKCI001	s__uncultured_organism_g__CHKCI001	ASV403	0.0353544	0	0	0	0.0176772	0	0	0	0	0	0.0176772	0	0	0.0353544	0	0	0.0883861	0.0176772	0.00883861	0.0029462	0.0235696
d__Bacteria	k__norank_d__Bacteria	p__Firmicutes	c__Clostridia	o__Clostridia_vadinBB60_group	f__norank_o__Clostridia_vadinBB60_group	g__norank_f__norank_o__Clostridia_vadinBB60_group	s__uncultured_bacterium_g__norank_f__norank_o__Clostridia_vadinBB60_group	ASV361	0.0353544	0	0.0176772	0	0.0530316	0	0	0	0	0	0	0	0.0353544	0.0530316	0	0	0.0176772	0	0.0176772	0	0.0176772
d__Bacteria	k__norank_d__Bacteria	p__Firmicutes	c__Clostridia	o__Monoglobales	f__Monoglobaceae	g__Monoglobus	s__uncultured_bacterium_g__Monoglobus	ASV326	0.0353544	0	0	0	0.0530316	0	0.0707089	0	0	0	0	0	0	0.0530316	0	0.0707089	0.0530316	0	0.014731	0.0117848	0.029462
d__Bacteria	k__norank_d__Bacteria	p__Firmicutes	c__Clostridia	o__Clostridia_UCG-014	f__norank_o__Clostridia_UCG-014	g__norank_f__norank_o__Clostridia_UCG-014	s__unclassified_g__norank_f__norank_o__Clostridia_UCG-014	ASV436	0.0353544	0	0	0	0.0353544	0.0176772	0	0	0	0	0	0	0.106063	0	0	0	0.106063	0.0176772	0.014731	0	0.0383006
d__Bacteria	k__norank_d__Bacteria	p__Firmicutes	c__Clostridia	o__Oscillospirales	f__Oscillospiraceae	g__norank_f__Oscillospiraceae	s__unclassified_g__norank_f__Oscillospiraceae	ASV251	0.0353544	0	0.0883861	0	0.0353544	0	0	0	0	0	0	0.0176772	0	0	0	0.0353544	0	0.0353544	0.0265158	0.0029462	0.0117848
d__Bacteria	k__norank_d__Bacteria	p__Firmicutes	c__Clostridia	o__Oscillospirales	f__Oscillospiraceae	g__Colidextribacter	s__unclassified_g__Colidextribacter	ASV2138	0.0353544	0	0	0.0883861	0	0	0	0	0.0707089	0	0	0	0	0	0	0.0530316	0.0530316	0.0707089	0.0206234	0.0117848	0.029462
d__Bacteria	k__norank_d__Bacteria	p__Firmicutes	c__Bacilli	o__Lactobacillales	f__Lactobacillaceae	g__Lactobacillus	s__Lactobacillus_sp._30A	ASV307	0.0353544	0	0	0.0353544	0.0530316	0	0.0176772	0	0	0	0	0	0.0176772	0	0	0	0.106063	0	0.0206234	0.0029462	0.0206234
d__Bacteria	k__norank_d__Bacteria	p__Firmicutes	c__Clostridia	o__Oscillospirales	f__Ruminococcaceae	g__norank_f__Ruminococcaceae	s__unclassified_g__norank_f__Ruminococcaceae	ASV1536	0.0353544	0	0	0.0353544	0	0	0.0176772	0	0	0	0.0176772	0.106063	0	0	0	0.0176772	0	0	0.0117848	0.0235696	0.0029462
d__Bacteria	k__norank_d__Bacteria	p__Firmicutes	c__Clostridia	o__Peptostreptococcales-Tissierellales	f__Anaerovoracaceae	g__unclassified_f__Anaerovoracaceae	s__unclassified_f__Anaerovoracaceae	ASV426	0.0353544	0.0530316	0	0.0707089	0	0	0.0176772	0.0353544	0	0	0	0	0	0	0	0	0	0.0176772	0.0265158	0.00883861	0.0029462
d__Bacteria	k__norank_d__Bacteria	p__Firmicutes	c__Clostridia	o__Clostridia_vadinBB60_group	f__norank_o__Clostridia_vadinBB60_group	g__norank_f__norank_o__Clostridia_vadinBB60_group	s__uncultured_bacterium_g__norank_f__norank_o__Clostridia_vadinBB60_group	ASV571	0.0353544	0	0	0	0.0176772	0	0	0.0176772	0.0176772	0.0176772	0.0353544	0	0	0	0	0	0	0	0.00883861	0.014731	0
d__Bacteria	k__norank_d__Bacteria	p__Firmicutes	c__Clostridia	o__Oscillospirales	f__Ruminococcaceae	g__Paludicola	s__unclassified_g__Paludicola	ASV2238	0.0353544	0.0176772	0.0176772	0	0	0	0.0353544	0	0	0	0	0	0.0353544	0	0	0	0.0176772	0	0.0117848	0.0058924	0.00883861
d__Bacteria	k__norank_d__Bacteria	p__Firmicutes	c__Clostridia	o__Oscillospirales	f__Ruminococcaceae	g__Subdoligranulum	s__uncultured_bacterium_g__Subdoligranulum	ASV431	0.0353544	0	0.106063	0.0883861	0	0.0176772	0	0	0	0	0.176772	0.0176772	0	0	0	0.0176772	0	0	0.0412468	0.0324082	0.0029462
d__Bacteria	k__norank_d__Bacteria	p__Bacteroidota	c__Bacteroidia	o__Bacteroidales	f__Rikenellaceae	g__Alistipes	s__unclassified_g__Alistipes	ASV524	0.0353544	0.0176772	0	0	0	0	0	0	0.0176772	0.0176772	0	0.0176772	0	0	0	0	0.0176772	0.0176772	0.00883861	0.00883861	0.0058924
d__Bacteria	k__norank_d__Bacteria	p__Firmicutes	c__Clostridia	o__Oscillospirales	f__Ruminococcaceae	g__unclassified_f__Ruminococcaceae	s__unclassified_f__Ruminococcaceae	ASV319	0.0353544	0	0	0	0	0	0.0353544	0	0	0.0176772	0	0.159095	0.0176772	0	0	0.0353544	0	0.0176772	0.0058924	0.0353544	0.0117848
d__Bacteria	k__norank_d__Bacteria	p__Bacteroidota	c__Bacteroidia	o__Bacteroidales	f__Rikenellaceae	g__Rikenella	s__uncultured_bacterium_g__Rikenella	ASV360	0.0353544	0	0.0176772	0	0.0176772	0	0.0353544	0	0.0176772	0	0	0	0	0.0530316	0.106063	0	0.106063	0	0.0117848	0.00883861	0.044193
d__Bacteria	k__norank_d__Bacteria	p__Firmicutes	c__Clostridia	o__Oscillospirales	f__unclassified_o__Oscillospirales	g__unclassified_o__Oscillospirales	s__unclassified_o__Oscillospirales	ASV411	0.0353544	0	0	0.0176772	0.0176772	0	0	0	0.0176772	0.0353544	0.0530316	0	0	0.0353544	0	0	0.0176772	0	0.0117848	0.0176772	0.00883861
d__Bacteria	k__norank_d__Bacteria	p__Cyanobacteria	c__Vampirivibrionia	o__Gastranaerophilales	f__norank_o__Gastranaerophilales	g__norank_f__norank_o__Gastranaerophilales	s__unclassified_g__norank_f__norank_o__Gastranaerophilales	ASV569	0.0353544	0	0	0	0	0	1.25508	0	0.0176772	0.0176772	0.0176772	0	0.0176772	0	0.0530316	0.0353544	0	0	0.0058924	0.218019	0.0176772
d__Bacteria	k__norank_d__Bacteria	p__Firmicutes	c__Clostridia	o__Monoglobales	f__Monoglobaceae	g__Monoglobus	s__unclassified_g__Monoglobus	ASV313	0.0353544	0	0	0.0530316	0.0530316	0.0353544	0.0883861	0	0.0176772	0	0	0	0	0.0353544	0	0	0.0353544	0	0.029462	0.0176772	0.0117848
d__Bacteria	k__norank_d__Bacteria	p__Firmicutes	c__Clostridia	o__Oscillospirales	f__Oscillospiraceae	g__unclassified_f__Oscillospiraceae	s__unclassified_f__Oscillospiraceae	ASV566	0.0353544	0.0176772	0.0176772	0.0353544	0	0.0176772	0	0	0	0	0	0	0.0353544	0	0.0176772	0.0176772	0	0	0.0206234	0	0.0117848
d__Bacteria	k__norank_d__Bacteria	p__Firmicutes	c__Clostridia	o__Oscillospirales	f__Ruminococcaceae	g__norank_f__Ruminococcaceae	s__unclassified_g__norank_f__Ruminococcaceae	ASV483	0.0353544	0.0530316	0	0.0353544	0.0176772	0	0	0.0707089	0.0176772	0.0353544	0	0.0176772	0	0	0	0	0	0	0.0235696	0.0235696	0
d__Bacteria	k__norank_d__Bacteria	p__Proteobacteria	c__Gammaproteobacteria	o__Enterobacterales	f__Enterobacteriaceae	g__Escherichia-Shigella	s__unclassified_g__Escherichia-Shigella	ASV540	0.0353544	0.0176772	0	0.0353544	0.0176772	0.12374	0	0	0.0353544	0.0353544	0	0	0.0176772	0	0	0.106063	0	0	0.0383006	0.0117848	0.0206234
d__Bacteria	k__norank_d__Bacteria	p__Firmicutes	c__Clostridia	o__Oscillospirales	f__UCG-010	g__norank_f__UCG-010	s__uncultured_bacterium_g__norank_f__UCG-010	ASV793	0.0353544	0	0	0	0	0	0.0883861	0	0.0353544	0	0	0.0353544	0.106063	0.194449	0.0530316	0.141418	0	0.972247	0.0058924	0.0265158	0.244535
d__Bacteria	k__norank_d__Bacteria	p__Firmicutes	c__Clostridia	o__Clostridia_vadinBB60_group	f__norank_o__Clostridia_vadinBB60_group	g__norank_f__norank_o__Clostridia_vadinBB60_group	s__uncultured_bacterium_g__norank_f__norank_o__Clostridia_vadinBB60_group	ASV501	0.0353544	0	0.0353544	0	0.0176772	0.0353544	0.0353544	0.0176772	0	0	0	0.0176772	0	0	0.0883861	0	0	0.0353544	0.0206234	0.0117848	0.0206234
d__Bacteria	k__norank_d__Bacteria	p__Firmicutes	c__Clostridia	o__Lachnospirales	f__Lachnospiraceae	g__Lachnospiraceae_FCS020_group	s__unclassified_g__Lachnospiraceae_FCS020_group	ASV427	0.0353544	0	0	0	0	0	0.0530316	0	0.0176772	0.0353544	0.0530316	0	0.0176772	0.106063	0	0.0530316	0	0.0176772	0.0058924	0.0265158	0.0324082
d__Bacteria	k__norank_d__Bacteria	p__Firmicutes	c__Clostridia	o__Clostridia_vadinBB60_group	f__norank_o__Clostridia_vadinBB60_group	g__norank_f__norank_o__Clostridia_vadinBB60_group	s__uncultured_Clostridia_bacterium_g__norank_f__norank_o__Clostridia_vadinBB60_group	ASV359	0.0353544	0.0176772	0	0	0.0176772	0.0353544	0	0	0	0	0	0.0176772	0	0.0176772	0.0176772	0	0.0176772	0.0176772	0.0176772	0.0029462	0.0117848
d__Bacteria	k__norank_d__Bacteria	p__Firmicutes	c__Clostridia	o__Peptococcales	f__Peptococcaceae	g__norank_f__Peptococcaceae	s__uncultured_bacterium_g__norank_f__Peptococcaceae	ASV318	0.0353544	0	0	0.0353544	0.0707089	0.0353544	0	0	0.0176772	0	0	0.0883861	0	0	0.0176772	0.0176772	0	0.0353544	0.029462	0.0176772	0.0117848
d__Bacteria	k__norank_d__Bacteria	p__Firmicutes	c__Clostridia	o__Oscillospirales	f__Ruminococcaceae	g__Candidatus_Soleaferrea	s__uncultured_bacterium_g__Candidatus_Soleaferrea	ASV633	0.0353544	0	0.0176772	0	0.0176772	0	0.0176772	0.0530316	0	0	0	0.0176772	0	0.0353544	0	0.0176772	0.0176772	0	0.0117848	0.014731	0.0117848
d__Bacteria	k__norank_d__Bacteria	p__Firmicutes	c__Clostridia	o__Lachnospirales	f__Lachnospiraceae	g__unclassified_f__Lachnospiraceae	s__unclassified_f__Lachnospiraceae	ASV292	0.0353544	0	0.0353544	0	0.0176772	0.0530316	0	0	0.0176772	0.0707089	0.0707089	0.0353544	0.0530316	0	0	0.0176772	0	0	0.0235696	0.0324082	0.0117848
d__Bacteria	k__norank_d__Bacteria	p__Firmicutes	c__Clostridia	o__Oscillospirales	f__Ruminococcaceae	g__norank_f__Ruminococcaceae	s__unclassified_g__norank_f__Ruminococcaceae	ASV513	0.0353544	0	0	0	0	0.0176772	0	0.0530316	0.0353544	0.0530316	0.0530316	0.265158	0.194449	0.0530316	0	0.106063	0	0	0.00883861	0.0766013	0.058924
d__Bacteria	k__norank_d__Bacteria	p__Firmicutes	c__Clostridia	o__Lachnospirales	f__Lachnospiraceae	g__unclassified_f__Lachnospiraceae	s__unclassified_f__Lachnospiraceae	ASV293	0.0353544	0.0353544	0	0.0176772	0.0176772	0.0353544	0.0530316	0	0	0	0.0353544	0	0.0176772	0	0	0.0707089	0	0.0707089	0.0235696	0.014731	0.0265158
d__Bacteria	k__norank_d__Bacteria	p__Firmicutes	c__Clostridia	o__Lachnospirales	f__Lachnospiraceae	g__Ruminococcus_torques_group	s__uncultured_Clostridiales_bacterium_g__Ruminococcus_torques_group	ASV2516	0.0353544	0.0883861	0.0883861	0.176772	0	0	0.0883861	0.106063	0.0353544	0.141418	0	0.0707089	0.0176772	0	0	0	0	0	0.0648165	0.0736551	0.0029462
d__Bacteria	k__norank_d__Bacteria	p__Firmicutes	c__Clostridia	o__Monoglobales	f__Monoglobaceae	g__Monoglobus	s__uncultured_bacterium_g__Monoglobus	ASV406	0.0353544	0	0	0	0	0.0176772	0.0176772	0.0530316	0	0.0176772	0	0	0.0176772	0.0176772	0.0530316	0	0.212127	0.0353544	0.00883861	0.014731	0.0559778
d__Bacteria	k__norank_d__Bacteria	p__Firmicutes	c__Clostridia	o__Oscillospirales	f__Ruminococcaceae	g__norank_f__Ruminococcaceae	s__unclassified_g__norank_f__Ruminococcaceae	ASV542	0.0353544	0	0	0.0353544	0.0176772	0	0.0176772	0	0	0.0176772	0.0176772	0.0176772	0	0.0707089	0.0176772	0	0.0176772	0	0.014731	0.0117848	0.0176772
d__Bacteria	k__norank_d__Bacteria	p__Firmicutes	c__Clostridia	o__unclassified_c__Clostridia	f__unclassified_c__Clostridia	g__unclassified_c__Clostridia	s__unclassified_c__Clostridia	ASV299	0.0353544	0.0353544	0	0.0353544	0.0707089	0.0176772	0	0.0353544	0	0.0176772	0	0.0176772	0	0.0176772	0	0	0	0.0176772	0.0324082	0.0117848	0.0058924
d__Bacteria	k__norank_d__Bacteria	p__Firmicutes	c__Clostridia	o__Oscillospirales	f__Ruminococcaceae	g__Ruminococcus	s__unclassified_g__Ruminococcus	ASV637	0.0353544	0.0353544	0.0176772	0	0	0	0.0353544	0	0.0353544	0	0	0	0.0707089	0.159095	0.0707089	0.159095	0.229804	0.12374	0.014731	0.0117848	0.135525
d__Bacteria	k__norank_d__Bacteria	p__Firmicutes	c__Clostridia	o__Christensenellales	f__Christensenellaceae	g__Christensenellaceae_R-7_group	s__unclassified_g__Christensenellaceae_R-7_group	ASV281	0.0353544	0	0.0883861	0.0176772	0.0353544	0.0353544	0.0353544	0	0.0530316	0.0176772	0	0.0353544	0	0	0	0	0.12374	0.0353544	0.0353544	0.0235696	0.0265158
d__Bacteria	k__norank_d__Bacteria	p__Firmicutes	c__Clostridia	o__Peptococcales	f__Peptococcaceae	g__norank_f__Peptococcaceae	s__uncultured_bacterium_g__norank_f__Peptococcaceae	ASV370	0.0353544	0.0353544	0	0	0.0176772	0	0.0883861	0.0353544	0.0883861	0.106063	0	0	0.0883861	0.0353544	0.106063	0.0353544	0.0883861	0	0.014731	0.0530316	0.058924
d__Bacteria	k__norank_d__Bacteria	p__Bacteroidota	c__Bacteroidia	o__Bacteroidales	f__Marinifilaceae	g__Odoribacter	s__unclassified_g__Odoribacter	ASV200	0.0353544	0.0707089	0.106063	0.0176772	0.0883861	0.0176772	0.0176772	0.0176772	0	0	0	0	0.0176772	0.0176772	0.0530316	0	0.0176772	0	0.0559778	0.0058924	0.0176772
d__Bacteria	k__norank_d__Bacteria	p__Firmicutes	c__Bacilli	o__RF39	f__norank_o__RF39	g__norank_f__norank_o__RF39	s__uncultured_bacterium_g__norank_f__norank_o__RF39	ASV159	0.0353544	0.0353544	0.0176772	0.0353544	0.0883861	0	0.0176772	0.0530316	0	0.0353544	0.0176772	0.0353544	0	0	0	0.0883861	0	0.0353544	0.0353544	0.0265158	0.0206234
d__Bacteria	k__norank_d__Bacteria	p__Firmicutes	c__Clostridia	o__Lachnospirales	f__Lachnospiraceae	g__Lachnospiraceae_FCS020_group	s__unclassified_g__Lachnospiraceae_FCS020_group	ASV642	0.0353544	0	0.0176772	0	0	0.106063	0.0176772	0	0.0883861	0.0176772	0.0176772	0.0530316	0	0.0176772	0.0707089	0	0.0176772	0.0353544	0.0265158	0.0324082	0.0235696
d__Bacteria	k__norank_d__Bacteria	p__Firmicutes	c__Clostridia	o__Clostridia_vadinBB60_group	f__norank_o__Clostridia_vadinBB60_group	g__norank_f__norank_o__Clostridia_vadinBB60_group	s__uncultured_Firmicutes_bacterium_g__norank_f__norank_o__Clostridia_vadinBB60_group	ASV366	0.0353544	0.0707089	0.0353544	0	0.0530316	0.0176772	0	0	0.0176772	0.0530316	0.0707089	0.0707089	0.0530316	0.0883861	0	0	0	0.0530316	0.0353544	0.0353544	0.0324082
d__Bacteria	k__norank_d__Bacteria	p__Bacteroidota	c__Bacteroidia	o__Bacteroidales	f__Bacteroidaceae	g__Bacteroides	s__unclassified_g__Bacteroides	ASV529	0.0353544	0	0.0530316	0.0530316	0.0176772	0.0353544	0	0	0	0.0353544	0.0353544	0.0530316	0.0707089	0	0.106063	0.0176772	0.0883861	0.0707089	0.0324082	0.0206234	0.058924
d__Bacteria	k__norank_d__Bacteria	p__Firmicutes	c__Clostridia	o__Oscillospirales	f__Ruminococcaceae	g__unclassified_f__Ruminococcaceae	s__unclassified_f__Ruminococcaceae	ASV350	0.0353544	0.477285	0.0353544	0.12374	0.0353544	0.0353544	0	0	0.0707089	0.0530316	0.0883861	0	0.0176772	0	0	0.0530316	0.300513	0.0176772	0.12374	0.0353544	0.0648165
d__Bacteria	k__norank_d__Bacteria	p__Firmicutes	c__Clostridia	o__Lachnospirales	f__Lachnospiraceae	g__unclassified_f__Lachnospiraceae	s__unclassified_f__Lachnospiraceae	ASV720	0.0353544	0	0.0176772	0.0176772	0	0.0707089	0	0.0353544	0	0.0530316	0.0530316	0.282835	0.141418	0.0707089	0.0883861	0.212127	0.0707089	0	0.0235696	0.0707089	0.0972247
d__Bacteria	k__norank_d__Bacteria	p__Firmicutes	c__Bacilli	o__Erysipelotrichales	f__Erysipelotrichaceae	g__norank_f__Erysipelotrichaceae	s__Clostridiales_bacterium_60-7e	ASV277	0.0353544	0.353544	0.0353544	0.0530316	0.0353544	0.0176772	0.0176772	0.0707089	0	0	0	0.0176772	0.0176772	0	0.0176772	0	0.0176772	0.0530316	0.0883861	0.0176772	0.0176772
d__Bacteria	k__norank_d__Bacteria	p__Firmicutes	c__Clostridia	o__Monoglobales	f__Monoglobaceae	g__Monoglobus	s__uncultured_bacterium_g__Monoglobus	ASV414	0.0353544	0.0176772	0.159095	0.0176772	0	0	0.44193	0.0530316	0.0353544	0	0.106063	0	0.0176772	0.0176772	0	0.0353544	0.265158	0.0883861	0.0383006	0.106063	0.0707089
d__Bacteria	k__norank_d__Bacteria	p__Firmicutes	c__Clostridia	o__Oscillospirales	f__Ruminococcaceae	g__Caproiciproducens	s__uncultured_bacterium_g__Caproiciproducens	ASV443	0.0353544	0	0.0353544	0.106063	0.0176772	0.0530316	0.106063	0.0707089	0.0707089	0.0707089	0.0707089	0	0.0176772	0	0	0.0530316	0	0.0353544	0.0412468	0.0648165	0.0176772
d__Bacteria	k__norank_d__Bacteria	p__Firmicutes	c__Clostridia	o__Lachnospirales	f__Lachnospiraceae	g__unclassified_f__Lachnospiraceae	s__unclassified_f__Lachnospiraceae	ASV297	0.0353544	0	0	0.0353544	0.0176772	0	0.0353544	0.194449	0.0707089	0.0176772	0.106063	0.0176772	0.0353544	0.0176772	0	0.0176772	0	0.0883861	0.014731	0.0736551	0.0265158
d__Bacteria	k__norank_d__Bacteria	p__Firmicutes	c__Clostridia	o__Oscillospirales	f__UCG-010	g__norank_f__UCG-010	s__unclassified_g__norank_f__UCG-010	ASV310	0.0353544	0.0530316	0.0530316	0.0707089	0.0176772	0	0	0.0176772	0.0883861	0.0353544	0.0353544	0	0.0176772	0.0176772	0.0353544	0.0353544	0	0	0.0383006	0.029462	0.0176772
d__Bacteria	k__norank_d__Bacteria	p__Firmicutes	c__Clostridia	o__unclassified_c__Clostridia	f__unclassified_c__Clostridia	g__unclassified_c__Clostridia	s__unclassified_c__Clostridia	ASV694	0.0353544	0.0176772	0	0	0	0.0176772	0.0176772	0.0530316	0.0530316	0	0	0.0707089	0.0353544	0.0353544	0.0176772	0.0176772	0.12374	0.0707089	0.0117848	0.0324082	0.0500854
d__Bacteria	k__norank_d__Bacteria	p__Firmicutes	c__Clostridia	o__Oscillospirales	f__Oscillospiraceae	g__UCG-005	s__unclassified_g__UCG-005	ASV240	0.0353544	0	0.106063	0.0530316	0.0530316	0.0707089	0.0176772	0.406576	0.477285	0.0707089	0.0883861	0.176772	0.141418	0.0176772	0	0.388899	0	0	0.0530316	0.206234	0.0913323
d__Bacteria	k__norank_d__Bacteria	p__Firmicutes	c__Clostridia	o__Oscillospirales	f__Ruminococcaceae	g__Faecalibacterium	s__uncultured_bacterium_g__Faecalibacterium	ASV373	0.0353544	0	0.229804	0.0883861	0.0353544	0.0530316	0.0883861	0.0176772	0.247481	0.371221	0.335867	0.106063	0.0530316	0.0530316	0	0.229804	0	0	0.0736551	0.194449	0.0559778
d__Bacteria	k__norank_d__Bacteria	p__Firmicutes	c__Clostridia	o__Lachnospirales	f__Lachnospiraceae	g__Sellimonas	s__unclassified_g__Sellimonas	ASV348	0.0353544	0	0.0176772	0.0530316	0.0176772	0.0353544	0.12374	0.159095	0.0530316	0.0707089	0.141418	0.141418	0.0176772	0	0	0.0707089	0	0.0353544	0.0265158	0.114902	0.0206234
d__Bacteria	k__norank_d__Bacteria	p__Firmicutes	c__Clostridia	o__Oscillospirales	f__Oscillospiraceae	g__Oscillospira	s__unclassified_g__Oscillospira	ASV389	0.0353544	0.0707089	0.0353544	0.0530316	0.0353544	0.0353544	0	0.0707089	0	0.0176772	0.0176772	0.141418	0.0530316	0.141418	0.159095	0	0	0.159095	0.044193	0.0412468	0.0854399
d__Bacteria	k__norank_d__Bacteria	p__Firmicutes	c__norank_p__Firmicutes	o__norank_c__norank_p__Firmicutes	f__norank_o__norank_c__norank_p__Firmicutes	g__norank_f__norank_o__norank_c__norank_p__Firmicutes	s__unclassified_g__norank_f__norank_o__norank	ASV341	0.0353544	0.0176772	0.0530316	0	0	0.12374	0	0.0353544	0.0530316	0.0176772	0.0176772	0.0353544	0.12374	0.159095	0.12374	0.176772	0.0883861	0.212127	0.0383006	0.0265158	0.14731
d__Bacteria	k__norank_d__Bacteria	p__Firmicutes	c__Clostridia	o__Clostridia_UCG-014	f__norank_o__Clostridia_UCG-014	g__norank_f__norank_o__Clostridia_UCG-014	s__unclassified_g__norank_f__norank_o__Clostridia_UCG-014	ASV247	0.0353544	0.0176772	0	0	0.106063	0.0176772	0.0176772	0.0707089	0.106063	0.0176772	0.0353544	0.0707089	0.0707089	0.0883861	0.194449	0.176772	0	0.282835	0.029462	0.0530316	0.135525
d__Bacteria	k__norank_d__Bacteria	p__Firmicutes	c__Clostridia	o__Clostridia_vadinBB60_group	f__norank_o__Clostridia_vadinBB60_group	g__norank_f__norank_o__Clostridia_vadinBB60_group	s__uncultured_bacterium_g__norank_f__norank_o__Clostridia_vadinBB60_group	ASV262	0.0353544	0.0176772	0.106063	0.0353544	0.0530316	0.0707089	0	0.0530316	0.0176772	0	0.0707089	0.0176772	0.0353544	0.106063	0.0176772	0.0176772	0	0.0353544	0.0530316	0.0265158	0.0353544
d__Bacteria	k__norank_d__Bacteria	p__Firmicutes	c__Clostridia	o__Oscillospirales	f__UCG-010	g__norank_f__UCG-010	s__uncultured_bacterium_g__norank_f__UCG-010	ASV363	0.0353544	0.0883861	0.0353544	0.0176772	0	0.0176772	0.0176772	0	0.0176772	0.0176772	0	0.0530316	0.0176772	0.0353544	0.229804	0.0176772	0.0530316	0.0353544	0.0324082	0.0176772	0.0648165
d__Bacteria	k__norank_d__Bacteria	p__Firmicutes	c__Clostridia	o__Christensenellales	f__Christensenellaceae	g__Christensenellaceae_R-7_group	s__unclassified_g__Christensenellaceae_R-7_group	ASV294	0.0353544	0.0530316	0	0.0353544	0.0176772	0	0.0883861	0.335867	0.0707089	0.106063	0.106063	0.0176772	0.0176772	0	0.0176772	0.0883861	0.0530316	0.0176772	0.0235696	0.120794	0.0324082
d__Bacteria	k__norank_d__Bacteria	p__Synergistota	c__Synergistia	o__Synergistales	f__Synergistaceae	g__Synergistes	s__uncultured_organism_g__Synergistes	ASV660	0.0353544	0.0176772	0.0176772	0.0176772	0.0176772	1.53792	0	0	0.0176772	0.618702	0.0176772	0.0883861	0.194449	0.0707089	0.159095	0.12374	0.0353544	0.12374	0.273997	0.12374	0.117848
d__Bacteria	k__norank_d__Bacteria	p__Desulfobacterota	c__Desulfovibrionia	o__Desulfovibrionales	f__Desulfovibrionaceae	g__Desulfovibrio	s__bacterium_g__Desulfovibrio	ASV99	0.0353544	0.866183	0.0883861	0.0883861	0.159095	0	0	0.0353544	0.0353544	0.282835	0.159095	0.159095	0.194449	0.0707089	0.0530316	0.141418	0.0883861	0.106063	0.206234	0.111956	0.109009
d__Bacteria	k__norank_d__Bacteria	p__Firmicutes	c__Clostridia	o__Monoglobales	f__Monoglobaceae	g__Monoglobus	s__unclassified_g__Monoglobus	ASV275	0.0353544	0	0.106063	0	0.0353544	0.12374	0.335867	0.44193	0.0353544	0.176772	0.12374	0.0883861	0.0353544	0.159095	0.0353544	0.63638	0.141418	0.0883861	0.0500854	0.200342	0.182665
d__Bacteria	k__norank_d__Bacteria	p__Firmicutes	c__Clostridia	o__Peptostreptococcales-Tissierellales	f__Anaerovoracaceae	g__unclassified_f__Anaerovoracaceae	s__unclassified_f__Anaerovoracaceae	ASV647	0.0353544	0.0176772	0.0176772	0	0.0176772	0	0.0707089	0.106063	0.12374	0.0530316	0.0353544	0.106063	0.0883861	0.0353544	0.0353544	0.0707089	0.159095	0.0707089	0.014731	0.0824937	0.0766013
d__Bacteria	k__norank_d__Bacteria	p__Firmicutes	c__Clostridia	o__Monoglobales	f__Monoglobaceae	g__Monoglobus	s__unclassified_g__Monoglobus	ASV438	0.0353544	0	0.0353544	0.0530316	0.0353544	0.0530316	0.229804	0.0707089	0.0353544	0.0883861	0.31819	0.0530316	0	0.0176772	0.0530316	0.0176772	0.0530316	0.0353544	0.0353544	0.132579	0.029462
d__Bacteria	k__norank_d__Bacteria	p__Firmicutes	c__Clostridia	o__Oscillospirales	f__unclassified_o__Oscillospirales	g__unclassified_o__Oscillospirales	s__unclassified_o__Oscillospirales	ASV634	0.0353544	0.0176772	0.0353544	0	0.0176772	0.0883861	0.0883861	0.12374	0.0530316	0.106063	0.0707089	0.0176772	0	0.0707089	0.0353544	0.0353544	0.0530316	0.194449	0.0324082	0.0766013	0.0648165
d__Bacteria	k__norank_d__Bacteria	p__Proteobacteria	c__Alphaproteobacteria	o__Sphingomonadales	f__Sphingomonadaceae	g__Novosphingobium	s__unclassified_g__Novosphingobium	ASV196	0.0353544	0.0707089	0.0353544	0.0176772	0.106063	0	0.0353544	0.0353544	0.0176772	0	0.0530316	0.0883861	0.0176772	0.0353544	0.0530316	0.0176772	0.0353544	0.0353544	0.044193	0.0383006	0.0324082
d__Bacteria	k__norank_d__Bacteria	p__Bacteroidota	c__Bacteroidia	o__Bacteroidales	f__Bacteroidaceae	g__Bacteroides	s__Bacteroides_sp._Marseille-P3166	ASV178	0.0353544	1.02528	1.2374	0.335867	0.12374	1.14902	0.106063	0.159095	1.83843	1.89146	0.44193	1.04296	0.583348	0.176772	0.300513	5.03801	0.31819	0	0.651111	0.913323	1.06947
d__Bacteria	k__norank_d__Bacteria	p__Firmicutes	c__Clostridia	o__Lachnospirales	f__Lachnospiraceae	g__unclassified_f__Lachnospiraceae	s__unclassified_f__Lachnospiraceae	ASV199	0.0353544	0.0353544	0.0530316	0.106063	0.176772	0.159095	0.0530316	0.0176772	0.0530316	0	0.176772	0.0883861	0.12374	0.194449	0.212127	0.300513	0.0530316	0.194449	0.0942785	0.0648165	0.179718
d__Bacteria	k__norank_d__Bacteria	p__Firmicutes	c__Clostridia	o__Clostridia_vadinBB60_group	f__norank_o__Clostridia_vadinBB60_group	g__norank_f__norank_o__Clostridia_vadinBB60_group	s__uncultured_organism_g__norank_f__norank_o__Clostridia_vadinBB60_group	ASV468	0.0353544	0.0530316	0.0530316	0.0176772	0	0.229804	0.212127	0.194449	0.212127	0.106063	0.0176772	0.0530316	0.106063	0.12374	0.159095	0.0353544	0.0176772	0.229804	0.0648165	0.132579	0.111956
d__Bacteria	k__norank_d__Bacteria	p__Firmicutes	c__Clostridia	o__Oscillospirales	f__UCG-010	g__norank_f__UCG-010	s__uncultured_bacterium_g__norank_f__UCG-010	ASV400	0.0353544	0.0353544	0.0176772	0.0176772	0.0530316	0.0176772	0.12374	0.176772	0	0.0707089	0.141418	0.141418	0.0530316	0.0530316	0.159095	0.0353544	0.0530316	0.0353544	0.029462	0.109009	0.0648165
d__Bacteria	k__norank_d__Bacteria	p__Firmicutes	c__Clostridia	o__Lachnospirales	f__Lachnospiraceae	g__unclassified_f__Lachnospiraceae	s__unclassified_f__Lachnospiraceae	ASV383	0.0353544	0.12374	0.0176772	0.0176772	0.0353544	0.282835	0.12374	0.583348	0.0530316	0.494962	0.494962	1.0076	0.371221	0.335867	0.406576	1.2374	0.12374	0.0530316	0.0854399	0.459608	0.421307
d__Bacteria	k__norank_d__Bacteria	p__Bacteroidota	c__Bacteroidia	o__Bacteroidales	f__Tannerellaceae	g__Parabacteroides	s__unclassified_g__Parabacteroides	ASV2521	0.0176772	0	0.0530316	0	0	0	0	0	0	0	0	0	0	0	0	0	0	0	0.0117848	0	0
d__Bacteria	k__norank_d__Bacteria	p__Firmicutes	c__Clostridia	o__Clostridia_vadinBB60_group	f__norank_o__Clostridia_vadinBB60_group	g__norank_f__norank_o__Clostridia_vadinBB60_group	s__uncultured_bacterium_g__norank_f__norank_o__Clostridia_vadinBB60_group	ASV2444	0.0176772	0	0	0	0	0	0	0	0.0353544	0	0	0	0	0	0	0	0	0	0.0029462	0.0058924	0
d__Bacteria	k__norank_d__Bacteria	p__Firmicutes	c__Clostridia	o__Clostridia_vadinBB60_group	f__norank_o__Clostridia_vadinBB60_group	g__norank_f__norank_o__Clostridia_vadinBB60_group	s__uncultured_bacterium_g__norank_f__norank_o__Clostridia_vadinBB60_group	ASV2249	0.0176772	0	0	0	0	0.0353544	0	0	0	0	0	0	0	0	0	0	0	0	0.00883861	0	0
d__Bacteria	k__norank_d__Bacteria	p__Firmicutes	c__Clostridia	o__Oscillospirales	f__Oscillospiraceae	g__unclassified_f__Oscillospiraceae	s__unclassified_f__Oscillospiraceae	ASV2476	0.0176772	0	0	0	0	0	0	0	0	0	0	0	0	0	0	0.0176772	0	0	0.0029462	0	0.0029462
d__Bacteria	k__norank_d__Bacteria	p__Firmicutes	c__Clostridia	o__Oscillospirales	f__Oscillospiraceae	g__UCG-005	s__unclassified_g__UCG-005	ASV2703	0.0176772	0	0	0	0	0	0	0	0	0	0	0	0	0	0	0.0176772	0	0	0.0029462	0	0.0029462
d__Bacteria	k__norank_d__Bacteria	p__Firmicutes	c__Clostridia	o__Oscillospirales	f__Oscillospiraceae	g__Colidextribacter	s__unclassified_g__Colidextribacter	ASV1174	0.0176772	0	0	0	0	0	0	0	0	0	0	0	0	0	0	0	0	0.0530316	0.0029462	0	0.00883861
d__Bacteria	k__norank_d__Bacteria	p__Firmicutes	c__Clostridia	o__Oscillospirales	f__Ruminococcaceae	g__unclassified_f__Ruminococcaceae	s__unclassified_f__Ruminococcaceae	ASV1659	0.0176772	0.0176772	0	0	0	0	0	0	0	0	0	0	0	0	0	0	0	0	0.0058924	0	0
d__Bacteria	k__norank_d__Bacteria	p__Firmicutes	c__Clostridia	o__Christensenellales	f__Christensenellaceae	g__norank_f__Christensenellaceae	s__unclassified_g__norank_f__Christensenellaceae	ASV1785	0.0176772	0	0	0	0	0	0	0	0	0	0	0	0	0	0	0	0	0.0353544	0.0029462	0	0.0058924
d__Bacteria	k__norank_d__Bacteria	p__Firmicutes	c__Clostridia	o__Oscillospirales	f__Clostridium_methylpentosum_group	g__norank_f__Clostridium_methylpentosum_group	s__uncultured_organism_g__norank_f__Clostridium_methylpentosum_group	ASV1330	0.0176772	0	0	0	0	0	0	0	0.0176772	0	0	0	0	0	0	0	0	0	0.0029462	0.0029462	0
d__Bacteria	k__norank_d__Bacteria	p__Firmicutes	c__Clostridia	o__Monoglobales	f__Monoglobaceae	g__Monoglobus	s__unclassified_g__Monoglobus	ASV3826	0.0176772	0	0	0	0	0	0	0.0176772	0	0	0	0	0	0	0	0	0	0	0.0029462	0.0029462	0
d__Bacteria	k__norank_d__Bacteria	p__Firmicutes	c__Clostridia	o__Christensenellales	f__Christensenellaceae	g__norank_f__Christensenellaceae	s__unclassified_g__norank_f__Christensenellaceae	ASV4076	0.0176772	0	0	0	0	0	0.0176772	0	0	0	0	0	0	0	0	0	0	0	0.0029462	0.0029462	0
d__Bacteria	k__norank_d__Bacteria	p__Bacteroidota	c__Bacteroidia	o__Bacteroidales	f__Barnesiellaceae	g__norank_f__Barnesiellaceae	s__uncultured_organism_g__norank_f__Barnesiellaceae	ASV511	0.0176772	0	0	0	0	0.106063	0	0	0	0	0	0	0	0.0353544	0	0	0	0	0.0206234	0	0.0058924
d__Bacteria	k__norank_d__Bacteria	p__Bacteroidota	c__Bacteroidia	o__Bacteroidales	f__Rikenellaceae	g__Alistipes	s__unclassified_g__Alistipes	ASV561	0.0176772	0	0	0.0176772	0.0176772	0	0	0	0	0	0	0	0	0	0	0	0	0	0.00883861	0	0
d__Bacteria	k__norank_d__Bacteria	p__Firmicutes	c__Clostridia	o__Oscillospirales	f__Oscillospiraceae	g__unclassified_f__Oscillospiraceae	s__unclassified_f__Oscillospiraceae	ASV615	0.0176772	0	0	0.0176772	0	0	0	0	0	0	0	0	0	0.0353544	0	0	0	0	0.0058924	0	0.0058924
d__Bacteria	k__norank_d__Bacteria	p__Actinobacteriota	c__Coriobacteriia	o__Coriobacteriales	f__Eggerthellaceae	g__Slackia	s__Enterorhabdus_sp._Marseille-P3203T	ASV1895	0.0176772	0	0	0.0353544	0	0	0	0	0	0	0	0	0	0	0	0	0	0.0176772	0.00883861	0	0.0029462
d__Bacteria	k__norank_d__Bacteria	p__Firmicutes	c__Clostridia	o__Oscillospirales	f__Ruminococcaceae	g__unclassified_f__Ruminococcaceae	s__unclassified_f__Ruminococcaceae	ASV2451	0.0176772	0.0176772	0	0	0	0	0	0	0	0	0	0	0	0	0.0176772	0	0	0	0.0058924	0	0.0029462
d__Bacteria	k__norank_d__Bacteria	p__Firmicutes	c__Clostridia	o__Oscillospirales	f__Ruminococcaceae	g__unclassified_f__Ruminococcaceae	s__unclassified_f__Ruminococcaceae	ASV531	0.0176772	0.0176772	0	0	0	0	0	0.0530316	0	0	0	0	0	0	0	0	0	0	0.0058924	0.00883861	0
d__Bacteria	k__norank_d__Bacteria	p__Firmicutes	c__Clostridia	o__Oscillospirales	f__Ruminococcaceae	g__Ruminococcus	s__unclassified_g__Ruminococcus	ASV602	0.0176772	0	0	0	0.0176772	0	0	0	0	0	0	0	0	0.0176772	0	0	0	0	0.0058924	0	0.0029462
d__Bacteria	k__norank_d__Bacteria	p__Firmicutes	c__Clostridia	o__Monoglobales	f__Monoglobaceae	g__Monoglobus	s__uncultured_Clostridiales_bacterium_g__Monoglobus	ASV475	0.0176772	0	0	0	0.0353544	0	0	0	0	0	0	0	0	0	0	0.0176772	0	0	0.00883861	0	0.0029462
d__Bacteria	k__norank_d__Bacteria	p__Firmicutes	c__Clostridia	o__Oscillospirales	f__Oscillospiraceae	g__Oscillibacter	s__uncultured_bacterium_g__Oscillibacter	ASV538	0.0176772	0	0	0	0.0176772	0	0	0	0	0	0.0353544	0	0	0	0	0	0	0	0.0058924	0.0058924	0
d__Bacteria	k__norank_d__Bacteria	p__Firmicutes	c__Bacilli	o__Staphylococcales	f__Staphylococcaceae	g__Staphylococcus	s__unclassified_g__Staphylococcus	ASV1758	0.0176772	0	0	0	0	0	0.0176772	0	0	0.0176772	0	0	0	0	0	0	0	0	0.0029462	0.0058924	0
d__Bacteria	k__norank_d__Bacteria	p__Firmicutes	c__Clostridia	o__Oscillospirales	f__unclassified_o__Oscillospirales	g__unclassified_o__Oscillospirales	s__unclassified_o__Oscillospirales	ASV1196	0.0176772	0.0176772	0	0	0	0	0	0	0	0	0	0	0	0.0176772	0	0	0	0	0.0058924	0	0.0029462
d__Bacteria	k__norank_d__Bacteria	p__Firmicutes	c__Clostridia	o__Oscillospirales	f__Ruminococcaceae	g__norank_f__Ruminococcaceae	s__unclassified_g__norank_f__Ruminococcaceae	ASV2134	0.0176772	0	0	0	0	0.0530316	0	0	0	0.0353544	0	0	0	0	0.0353544	0	0	0	0.0117848	0.0058924	0.0058924
d__Bacteria	k__norank_d__Bacteria	p__Firmicutes	c__Clostridia	o__Lachnospirales	f__Lachnospiraceae	g__Blautia	s__unclassified_g__Blautia	ASV717	0.0176772	0	0	0	0.0176772	0	0	0	0	0	0	0	0.0176772	0	0	0.0530316	0	0	0.0058924	0	0.0117848
d__Bacteria	k__norank_d__Bacteria	p__Firmicutes	c__Clostridia	o__Oscillospirales	f__Oscillospiraceae	g__UCG-007	s__uncultured_bacterium_g__UCG-007	ASV1217	0.0176772	0	0	0	0	0	0	0	0.0530316	0	0	0	0.0176772	0	0	0.0176772	0	0	0.0029462	0.00883861	0.0058924
d__Bacteria	k__norank_d__Bacteria	p__Firmicutes	c__Clostridia	o__Oscillospirales	f__Ruminococcaceae	g__Anaerotruncus	s__unclassified_g__Anaerotruncus	ASV811	0.0176772	0.0176772	0	0	0	0	0	0	0.0176772	0	0	0	0	0	0	0.0353544	0	0	0.0058924	0.0029462	0.0058924
d__Bacteria	k__norank_d__Bacteria	p__Firmicutes	c__Clostridia	o__Christensenellales	f__Christensenellaceae	g__Christensenellaceae_R-7_group	s__unclassified_g__Christensenellaceae_R-7_group	ASV1718	0.0176772	0	0	0	0	0	0.0176772	0	0	0.0353544	0.0176772	0	0	0	0	0	0	0	0.0029462	0.0117848	0
d__Bacteria	k__norank_d__Bacteria	p__Firmicutes	c__Clostridia	o__Christensenellales	f__Christensenellaceae	g__Christensenellaceae_R-7_group	s__uncultured_prokaryote_g__Christensenellaceae_R-7_group	ASV585	0.0176772	0	0	0	0.0176772	0	0.0176772	0.0176772	0	0	0	0	0	0	0	0	0	0	0.0058924	0.0058924	0
d__Bacteria	k__norank_d__Bacteria	p__Firmicutes	c__Clostridia	o__Oscillospirales	f__Ruminococcaceae	g__norank_f__Ruminococcaceae	s__unclassified_g__norank_f__Ruminococcaceae	ASV1806	0.0176772	0	0	0	0	0	0.0353544	0.0353544	0	0	0	0	0	0	0	0	0	0.0353544	0.0029462	0.0117848	0.0058924
d__Bacteria	k__norank_d__Bacteria	p__Firmicutes	c__Clostridia	o__Oscillospirales	f__Ruminococcaceae	g__norank_f__Ruminococcaceae	s__unclassified_g__norank_f__Ruminococcaceae	ASV641	0.0176772	0	0	0	0	0	0	0.0176772	0	0	0	0.0176772	0	0	0	0	0	0.0176772	0.0029462	0.0058924	0.0029462
d__Bacteria	k__norank_d__Bacteria	p__Firmicutes	c__Clostridia	o__Lachnospirales	f__Lachnospiraceae	g__unclassified_f__Lachnospiraceae	s__unclassified_f__Lachnospiraceae	ASV1083	0.0176772	0	0	0	0	0	0	0	0	0.0353544	0.0176772	0.0176772	0	0	0	0	0	0	0.0029462	0.0117848	0
d__Bacteria	k__norank_d__Bacteria	p__Firmicutes	c__Clostridia	o__Lachnospirales	f__Lachnospiraceae	g__unclassified_f__Lachnospiraceae	s__unclassified_f__Lachnospiraceae	ASV515	0.0176772	0	0	0	0.0353544	0	0.0176772	0	0	0	0.0176772	0	0	0	0	0	0	0	0.00883861	0.0058924	0
d__Bacteria	k__norank_d__Bacteria	p__Firmicutes	c__Clostridia	o__Peptococcales	f__Peptococcaceae	g__norank_f__Peptococcaceae	s__uncultured_bacterium_g__norank_f__Peptococcaceae	ASV610	0.0176772	0	0	0	0	0	0	0.0176772	0	0	0.0176772	0.0176772	0	0	0	0	0	0	0.0029462	0.00883861	0
d__Bacteria	k__norank_d__Bacteria	p__Actinobacteriota	c__Actinobacteria	o__Corynebacteriales	f__Corynebacteriaceae	g__Corynebacterium	s__unclassified_g__Corynebacterium	ASV706	0.0176772	0	0	0.0353544	0	0	0	0	0	0	0	0	0.0176772	0	0.0353544	0	0	0	0.00883861	0	0.00883861
d__Bacteria	k__norank_d__Bacteria	p__Firmicutes	c__Clostridia	o__Lachnospirales	f__Lachnospiraceae	g__Eubacterium_hallii_group	s__unclassified_g__Eubacterium_hallii_group	ASV4041	0.0176772	0	0	0	0	0	0.0353544	0	0	0	0	0.0176772	0	0	0	0.0176772	0	0	0.0029462	0.00883861	0.0029462
d__Bacteria	k__norank_d__Bacteria	p__Firmicutes	c__Clostridia	o__Clostridia_vadinBB60_group	f__norank_o__Clostridia_vadinBB60_group	g__norank_f__norank_o__Clostridia_vadinBB60_group	s__uncultured_bacterium_g__norank_f__norank_o__Clostridia_vadinBB60_group	ASV489	0.0176772	0	0	0	0.0176772	0	0	0	0	0	0	0	0.0353544	0	0.0883861	0	0	0.0176772	0.0058924	0	0.0235696
d__Bacteria	k__norank_d__Bacteria	p__Firmicutes	c__Clostridia	o__Lachnospirales	f__Lachnospiraceae	g__unclassified_f__Lachnospiraceae	s__unclassified_f__Lachnospiraceae	ASV1214	0.0176772	0	0.0176772	0	0	0	0	0	0.0176772	0	0	0	0	0.0176772	0	0	0	0.0176772	0.0058924	0.0029462	0.0058924
d__Bacteria	k__norank_d__Bacteria	p__Firmicutes	c__Clostridia	o__Oscillospirales	f__Ruminococcaceae	g__Paludicola	s__uncultured_bacterium_g__Paludicola	ASV256	0.0176772	0.0530316	0	0.0176772	0.0530316	0	0	0	0	0	0.0176772	0	0	0	0	0	0	0	0.0235696	0.0029462	0
d__Bacteria	k__norank_d__Bacteria	p__Firmicutes	c__Clostridia	o__Monoglobales	f__Monoglobaceae	g__Monoglobus	s__uncultured_bacterium_g__Monoglobus	ASV308	0.0176772	0	0	0	0.0353544	0	0	0	0	0	0	0.0707089	0	0	0	0	0.406576	0.0530316	0.00883861	0.0117848	0.0766013
d__Bacteria	k__norank_d__Bacteria	p__Firmicutes	c__Negativicutes	o__Veillonellales-Selenomonadales	f__Veillonellaceae	g__Megasphaera	s__Megasphaera_stantonii	ASV665	0.0176772	0	0	0.0353544	0	0.194449	0	0	0	0	0	0.0707089	0	0	0	0.0353544	0	0	0.0412468	0.0117848	0.0058924
d__Bacteria	k__norank_d__Bacteria	p__Firmicutes	c__Clostridia	o__Clostridia_UCG-014	f__norank_o__Clostridia_UCG-014	g__norank_f__norank_o__Clostridia_UCG-014	s__unclassified_g__norank_f__norank_o__Clostridia_UCG-014	ASV653	0.0176772	0	0	0	0	0	0.0707089	0	0	0.0353544	0	0	0	0.0176772	0.12374	0	0	0	0.0029462	0.0176772	0.0235696
d__Bacteria	k__norank_d__Bacteria	p__Firmicutes	c__Clostridia	o__Oscillospirales	f__Oscillospiraceae	g__Oscillibacter	s__unclassified_g__Oscillibacter	ASV384	0.0176772	0	0.0353544	0.0353544	0.0176772	0	0	0	0	0	0	0	0.0176772	0	0	0	0	0	0.0176772	0	0.0029462
d__Bacteria	k__norank_d__Bacteria	p__Firmicutes	c__Clostridia	o__Peptococcales	f__Peptococcaceae	g__norank_f__Peptococcaceae	s__unclassified_g__norank_f__Peptococcaceae	ASV412	0.0176772	0	0	0	0.0176772	0	0	0	0	0	0	0.0176772	0	0	0	0.0353544	0	0.0176772	0.0058924	0.0029462	0.00883861
d__Bacteria	k__norank_d__Bacteria	p__Firmicutes	c__Clostridia	o__Oscillospirales	f__Oscillospiraceae	g__Intestinimonas	s__Intestinimonas_timonensis	ASV439	0.0176772	0	0	0	0	0.0353544	0.0176772	0	0.0176772	0	0	0.0353544	0	0	0	0.0353544	0	0	0.00883861	0.0117848	0.0058924
d__Bacteria	k__norank_d__Bacteria	p__Firmicutes	c__Clostridia	o__Peptostreptococcales-Tissierellales	f__Peptostreptococcaceae	g__Romboutsia	s__unclassified_g__Romboutsia	ASV179	0.0176772	0	0	0	0.141418	0	0.0883861	0.0353544	0.106063	0	0	0.159095	0	0	0	0	0	0	0.0265158	0.0648165	0
d__Bacteria	k__norank_d__Bacteria	p__Firmicutes	c__Clostridia	o__Oscillospirales	f__Ruminococcaceae	g__Anaerotruncus	s__uncultured_bacterium_g__Anaerotruncus	ASV673	0.0176772	0.0353544	0	0	0.0176772	0.0176772	0	0	0	0.0530316	0	0	0	0	0	0.0353544	0	0	0.014731	0.00883861	0.0058924
d__Bacteria	k__norank_d__Bacteria	p__Firmicutes	c__Clostridia	o__Oscillospirales	f__Ruminococcaceae	g__Candidatus_Soleaferrea	s__Ruminococcaceae_bacterium_GD6	ASV526	0.0176772	0	0	0.0176772	0.0176772	0	0.0883861	0	0.0353544	0	0	0	0	0	0	0	0.0176772	0	0.00883861	0.0206234	0.0029462
d__Bacteria	k__norank_d__Bacteria	p__Firmicutes	c__Clostridia	o__Clostridia_vadinBB60_group	f__norank_o__Clostridia_vadinBB60_group	g__norank_f__norank_o__Clostridia_vadinBB60_group	s__uncultured_prokaryote_g__norank_f__norank_o__Clostridia_vadinBB60_group	ASV375	0.0176772	0	0.0707089	0	0	0.229804	0	0.671734	0	0	0	0.159095	0.0176772	0	0.176772	0	0	0	0.0530316	0.138472	0.0324082
d__Bacteria	k__norank_d__Bacteria	p__Firmicutes	c__Clostridia	o__unclassified_c__Clostridia	f__unclassified_c__Clostridia	g__unclassified_c__Clostridia	s__unclassified_c__Clostridia	ASV528	0.0176772	0	0	0	0	0.0176772	0.0176772	0.0353544	0	0.0707089	0	0	0	0	0	0.0353544	0.0176772	0	0.0058924	0.0206234	0.00883861
d__Bacteria	k__norank_d__Bacteria	p__Firmicutes	c__Clostridia	o__Oscillospirales	f__Ruminococcaceae	g__norank_f__Ruminococcaceae	s__metagenome_g__norank_f__Ruminococcaceae	ASV2718	0.0176772	0.0530316	0.212127	0	0	0	0	0	0.106063	0	0	0.0353544	0	0	0	0.0353544	0	0.0353544	0.0471392	0.0235696	0.0117848
d__Bacteria	k__norank_d__Bacteria	p__Firmicutes	c__Clostridia	o__Clostridia_vadinBB60_group	f__norank_o__Clostridia_vadinBB60_group	g__norank_f__norank_o__Clostridia_vadinBB60_group	s__unclassified_g__norank_f__norank_o__Clostridia_vadinBB60_group	ASV472	0.0176772	0	0	0	0.0353544	0.0353544	0.0176772	0.0353544	0	0.0176772	0	0	0	0	0	0.0883861	0	0	0.014731	0.0117848	0.014731
d__Bacteria	k__norank_d__Bacteria	p__Firmicutes	c__Clostridia	o__Oscillospirales	f__Oscillospiraceae	g__unclassified_f__Oscillospiraceae	s__unclassified_f__Oscillospiraceae	ASV949	0.0176772	0	0	0.0176772	0	0.0176772	0	0	0	0	0	0	0.0176772	0.0707089	0	0	0.0176772	0.0176772	0.00883861	0	0.0206234
d__Bacteria	k__norank_d__Bacteria	p__Firmicutes	c__Clostridia	o__Lachnospirales	f__Lachnospiraceae	g__unclassified_f__Lachnospiraceae	s__unclassified_f__Lachnospiraceae	ASV195	0.0176772	0	0	0.141418	0.0883861	0	0.0353544	0.12374	0	0	0.0530316	0	0	0	0	0.0883861	0	0	0.0412468	0.0353544	0.014731
d__Bacteria	k__norank_d__Bacteria	p__Proteobacteria	c__Gammaproteobacteria	o__Burkholderiales	f__unclassified_o__Burkholderiales	g__unclassified_o__Burkholderiales	s__unclassified_o__Burkholderiales	ASV545	0.0176772	0	0	0	0	0	0.0707089	0.0176772	0	0	0	0	0	0	0.0176772	0.0353544	0.0176772	0.0176772	0.0029462	0.014731	0.014731
d__Bacteria	k__norank_d__Bacteria	p__Firmicutes	c__Clostridia	o__Oscillospirales	f__Ruminococcaceae	g__unclassified_f__Ruminococcaceae	s__unclassified_f__Ruminococcaceae	ASV729	0.0176772	0	0.0176772	0.0176772	0.0176772	0.0883861	0.0353544	0	0	0	0	0	0	0	0	0	0.0353544	0	0.0265158	0.0058924	0.0058924
d__Bacteria	k__norank_d__Bacteria	p__Firmicutes	c__Clostridia	o__Oscillospirales	f__Ruminococcaceae	g__norank_f__Ruminococcaceae	s__uncultured_bacterium_g__norank_f__Ruminococcaceae	ASV708	0.0176772	0	0	0	0	0	0.0176772	0	0	0	0	0.0176772	0	0.0176772	0	0.0176772	0.0176772	0.0176772	0.0029462	0.0058924	0.0117848
d__Bacteria	k__norank_d__Bacteria	p__Firmicutes	c__Clostridia	o__Oscillospirales	f__Oscillospiraceae	g__Oscillibacter	s__unclassified_g__Oscillibacter	ASV303	0.0176772	0	0	0	0.0353544	0	0	0.106063	0.0353544	0.0530316	0	0.300513	0	0	0	0.353544	0.212127	0	0.00883861	0.0824937	0.0942785
d__Bacteria	k__norank_d__Bacteria	p__Firmicutes	c__Bacilli	o__Erysipelotrichales	f__Erysipelotrichaceae	g__norank_f__Erysipelotrichaceae	s__Clostridiales_bacterium_60-7e	ASV342	0.0176772	0.229804	0	0	0	0	0	0	0.106063	0	0.0707089	0	0	0.106063	0.0176772	0.0176772	0	0.106063	0.0412468	0.029462	0.0412468
d__Bacteria	k__norank_d__Bacteria	p__Firmicutes	c__Clostridia	o__Clostridia_vadinBB60_group	f__norank_o__Clostridia_vadinBB60_group	g__norank_f__norank_o__Clostridia_vadinBB60_group	s__unclassified_g__norank_f__norank_o__Clostridia_vadinBB60_group	ASV444	0.0176772	0	0	0.0353544	0.0353544	0.0353544	0	0	0	0	0.0707089	0	0.0176772	0	0	0	0.0353544	0.0707089	0.0206234	0.0117848	0.0206234
d__Bacteria	k__norank_d__Bacteria	p__Firmicutes	c__Clostridia	o__Oscillospirales	f__Oscillospiraceae	g__unclassified_f__Oscillospiraceae	s__unclassified_f__Oscillospiraceae	ASV285	0.0176772	0	0.0530316	0	0.0530316	0.0353544	0	0	0.0530316	0	0.0530316	0	0	0.0353544	0.0176772	0	0	0	0.0265158	0.0176772	0.00883861
d__Bacteria	k__norank_d__Bacteria	p__Firmicutes	c__Clostridia	o__Christensenellales	f__Christensenellaceae	g__norank_f__Christensenellaceae	s__unclassified_g__norank_f__Christensenellaceae	ASV1036	0.0176772	0	0	0	0	0	0	0	0.12374	0	0.0176772	0.0176772	0.0176772	0.0883861	0	0.0176772	0	0.0176772	0.0029462	0.0265158	0.0235696
d__Bacteria	k__norank_d__Bacteria	p__Firmicutes	c__Clostridia	o__Oscillospirales	f__Ruminococcaceae	g__unclassified_f__Ruminococcaceae	s__unclassified_f__Ruminococcaceae	ASV474	0.0176772	0	0	0	0.0176772	0	0.0176772	0.0176772	0	0.0176772	0	0.0176772	0	0.0176772	0.0353544	0	0	0	0.0058924	0.0117848	0.00883861
d__Bacteria	k__norank_d__Bacteria	p__Firmicutes	c__Clostridia	o__Clostridia_vadinBB60_group	f__norank_o__Clostridia_vadinBB60_group	g__norank_f__norank_o__Clostridia_vadinBB60_group	s__uncultured_bacterium_g__norank_f__norank_o__Clostridia_vadinBB60_group	ASV669	0.0176772	0.0353544	0	0	0	0.0176772	0	0.0176772	0.0353544	0.0353544	0.0353544	0	0	0	0	0.0176772	0	0	0.0117848	0.0206234	0.0029462
d__Bacteria	k__norank_d__Bacteria	p__Firmicutes	c__Clostridia	o__Oscillospirales	f__Oscillospiraceae	g__unclassified_f__Oscillospiraceae	s__unclassified_f__Oscillospiraceae	ASV589	0.0176772	0	0.0176772	0.0353544	0	0	0.0176772	0.0176772	0	0	0	0	0	0.0353544	0.0176772	0.0176772	0	0	0.0117848	0.0058924	0.0117848
d__Bacteria	k__norank_d__Bacteria	p__Firmicutes	c__Clostridia	o__Christensenellales	f__Christensenellaceae	g__Christensenellaceae_R-7_group	s__unclassified_g__Christensenellaceae_R-7_group	ASV514	0.0176772	0	0.0176772	0	0.0530316	0	0	0.0353544	0	0.0176772	0.0353544	0	0	0	0	0.0176772	0	0.0176772	0.014731	0.014731	0.0058924
d__Bacteria	k__norank_d__Bacteria	p__Cyanobacteria	c__Vampirivibrionia	o__Gastranaerophilales	f__norank_o__Gastranaerophilales	g__norank_f__norank_o__Gastranaerophilales	s__uncultured_organism_g__norank_f__norank_o__Gastranaerophilales	ASV792	0.0176772	0	0	0	0	0	0.0530316	0	0.0707089	0.0883861	0.0176772	0.866183	0.0883861	0.0176772	0	0.0883861	0	0	0.0029462	0.182665	0.0324082
d__Bacteria	k__norank_d__Bacteria	p__Firmicutes	c__Clostridia	o__Oscillospirales	f__Ruminococcaceae	g__norank_f__Ruminococcaceae	s__unclassified_g__norank_f__Ruminococcaceae	ASV541	0.0176772	0	0.0176772	0	0	0	0.0176772	0.0176772	0.0176772	0	0.0176772	0.106063	0	0	0	0.0176772	0.0353544	0	0.0058924	0.029462	0.00883861
d__Bacteria	k__norank_d__Bacteria	p__Firmicutes	c__Clostridia	o__Lachnospirales	f__Lachnospiraceae	g__unclassified_f__Lachnospiraceae	s__unclassified_f__Lachnospiraceae	ASV507	0.0176772	0	0.0176772	0	0	0.0176772	0.0176772	0.0353544	0	0.0176772	0.0353544	0.0176772	0	0	0	0.0176772	0	0	0.00883861	0.0206234	0.0029462
d__Bacteria	k__norank_d__Bacteria	p__Firmicutes	c__Clostridia	o__Clostridia_vadinBB60_group	f__norank_o__Clostridia_vadinBB60_group	g__norank_f__norank_o__Clostridia_vadinBB60_group	s__uncultured_bacterium_g__norank_f__norank_o__Clostridia_vadinBB60_group	ASV957	0.0176772	0	0	0	0	0	0.0530316	0.0176772	0.0176772	0	0.0176772	0	0.0353544	0	0.0353544	0	0.0176772	0.0176772	0.0029462	0.0176772	0.0176772
d__Bacteria	k__norank_d__Bacteria	p__Firmicutes	c__Clostridia	o__Lachnospirales	f__Lachnospiraceae	g__Ruminococcus_gauvreauii_group	s__bacterium_ic1296	ASV1193	0.0176772	0	0	0	0	0.0176772	0.0176772	0.0176772	0.0353544	0	0.0176772	0.0353544	0	0.0176772	0	0.0353544	0	0	0.0058924	0.0206234	0.00883861
d__Bacteria	k__norank_d__Bacteria	p__Firmicutes	c__Bacilli	o__RF39	f__norank_o__RF39	g__norank_f__norank_o__RF39	s__unclassified_g__norank_f__norank_o__RF39	ASV1020	0.0176772	0	0	0	0	0	0.0353544	0.0530316	0	0.0176772	0	0.0353544	0.0176772	0	0	0.0883861	0.0176772	0.0353544	0.0029462	0.0235696	0.0265158
d__Bacteria	k__norank_d__Bacteria	p__Firmicutes	c__Clostridia	o__Oscillospirales	f__Oscillospiraceae	g__Intestinimonas	s__unclassified_g__Intestinimonas	ASV573	0.0176772	0.0353544	0	0	0	0	0.0176772	0	0	0	0.0176772	0.0176772	0	0.0353544	0	0.0176772	0.0353544	0.0176772	0.00883861	0.00883861	0.0176772
d__Bacteria	k__norank_d__Bacteria	p__Firmicutes	c__Clostridia	o__Clostridia_UCG-014	f__norank_o__Clostridia_UCG-014	g__norank_f__norank_o__Clostridia_UCG-014	s__unidentified_rumen_bacterium_JW32	ASV856	0.0176772	0	0	0	0	0.0353544	0.63638	0	0.0176772	0.0176772	0	0.0883861	0.494962	0.141418	0	0.654057	0.176772	0	0.00883861	0.126687	0.244535
d__Bacteria	k__norank_d__Bacteria	p__Firmicutes	c__Clostridia	o__Oscillospirales	f__Oscillospiraceae	g__NK4A214_group	s__unclassified_g__NK4A214_group	ASV567	0.0176772	0.0353544	0	0	0	0	0.176772	0.265158	0.159095	0.141418	0.406576	0.31819	0	0.0707089	0	0	0	0.12374	0.00883861	0.244535	0.0324082
d__Bacteria	k__norank_d__Bacteria	p__Firmicutes	c__Clostridia	o__Clostridia_UCG-014	f__norank_o__Clostridia_UCG-014	g__norank_f__norank_o__Clostridia_UCG-014	s__unclassified_g__norank_f__norank_o__Clostridia_UCG-014	ASV494	0.0176772	0	0	0	0	0.0530316	0.0176772	0	0.0176772	0.0353544	0.0353544	0.0530316	0.0353544	0.0883861	0.406576	0	0	0	0.0117848	0.0265158	0.0883861
d__Bacteria	k__norank_d__Bacteria	p__Firmicutes	c__Clostridia	o__Clostridia_vadinBB60_group	f__norank_o__Clostridia_vadinBB60_group	g__norank_f__norank_o__Clostridia_vadinBB60_group	s__uncultured_bacterium_g__norank_f__norank_o__Clostridia_vadinBB60_group	ASV576	0.0176772	0.0176772	0	0	0	0	0.0353544	0	0	0	0.0176772	0	0.12374	0.0883861	0.106063	0.0353544	0.0707089	0.724766	0.0058924	0.00883861	0.191503
d__Bacteria	k__norank_d__Bacteria	p__Firmicutes	c__Clostridia	o__Oscillospirales	f__Oscillospiraceae	g__norank_f__Oscillospiraceae	s__unclassified_g__norank_f__Oscillospiraceae	ASV424	0.0176772	0.0176772	0	0.0883861	0.0530316	0	0.106063	0	0	0.0707089	0	0	0	0	0.0176772	0.0883861	0.0353544	0.0176772	0.029462	0.029462	0.0265158
d__Bacteria	k__norank_d__Bacteria	p__Cyanobacteria	c__Vampirivibrionia	o__Gastranaerophilales	f__norank_o__Gastranaerophilales	g__norank_f__norank_o__Gastranaerophilales	s__uncultured_rumen_bacterium_g__norank_f__norank_o__Gastranaerophilales	ASV357	0.0176772	0	0.0176772	0	0.0353544	0	0	0.0530316	0	0.0176772	0	0	0.0530316	0.0176772	0.618702	0.0353544	0	0.0176772	0.0117848	0.0117848	0.12374
d__Bacteria	k__norank_d__Bacteria	p__Firmicutes	c__Clostridia	o__Lachnospirales	f__Lachnospiraceae	g__unclassified_f__Lachnospiraceae	s__unclassified_f__Lachnospiraceae	ASV547	0.0176772	0	0	0.0176772	0	0.0176772	0	0.0707089	0.0176772	0.0176772	0.0176772	0	0	0.0176772	0	0.12374	0	0.0176772	0.00883861	0.0206234	0.0265158
d__Bacteria	k__norank_d__Bacteria	p__Firmicutes	c__Clostridia	o__norank_c__Clostridia	f__norank_o__norank_c__Clostridia	g__norank_f__norank_o__norank_c__Clostridia	s__uncultured_bacterium_g__norank_f__norank_o__norank_c__Clostridia	ASV329	0.0176772	0	0.0176772	0.0176772	0.0530316	0	0.0707089	0	0.0176772	0.0176772	0	0.0176772	0	0.0176772	0	0.0530316	0	0	0.0176772	0.0206234	0.0117848
d__Bacteria	k__norank_d__Bacteria	p__Firmicutes	c__Clostridia	o__Oscillospirales	f__UCG-010	g__norank_f__UCG-010	s__uncultured_bacterium_g__norank_f__UCG-010	ASV627	0.0176772	0	0.0353544	0.0176772	0	0.0883861	0	0	0.0530316	0	0	0.0176772	0.0530316	0.0353544	0	0.0176772	0.0176772	0	0.0265158	0.0117848	0.0206234
d__Bacteria	k__norank_d__Bacteria	p__Firmicutes	c__Clostridia	o__Oscillospirales	f__Oscillospiraceae	g__unclassified_f__Oscillospiraceae	s__unclassified_f__Oscillospiraceae	ASV594	0.0176772	0.0530316	0	0	0	0.0176772	0	0	0	0.0176772	0	0.0176772	0.0530316	0.106063	0.0176772	0	0.0707089	0.0353544	0.014731	0.0058924	0.0471392
d__Bacteria	k__norank_d__Bacteria	p__Firmicutes	c__Clostridia	o__Oscillospirales	f__Ruminococcaceae	g__Paludicola	s__uncultured_Clostridiaceae_bacterium_g__Paludicola	ASV336	0.0176772	0.0176772	0	0	0.0530316	0	0.0176772	0.0176772	0.159095	0.0883861	0.44193	0.0707089	0	0	0	0.212127	0	0.0176772	0.014731	0.132579	0.0383006
d__Bacteria	k__norank_d__Bacteria	p__Firmicutes	c__Clostridia	o__Oscillospirales	f__Oscillospiraceae	g__NK4A214_group	s__unclassified_g__NK4A214_group	ASV682	0.0176772	0.0176772	0	0.0176772	0	0	0.0530316	0.0353544	0.212127	0.0707089	0.0883861	0.0176772	0.0707089	0	0	0.0530316	0	0	0.00883861	0.0795475	0.0206234
d__Bacteria	k__norank_d__Bacteria	p__Firmicutes	c__Clostridia	o__Clostridia_UCG-014	f__norank_o__Clostridia_UCG-014	g__norank_f__norank_o__Clostridia_UCG-014	s__unclassified_g__norank_f__norank_o__Clostridia_UCG-014	ASV460	0.0176772	0	0.0530316	0	0.0176772	0.335867	0.388899	0	0.0883861	0	0	0	0.0530316	0.547994	0.176772	0.0883861	0	0.12374	0.0707089	0.0795475	0.164987
d__Bacteria	k__norank_d__Bacteria	p__Cyanobacteria	c__Vampirivibrionia	o__Gastranaerophilales	f__norank_o__Gastranaerophilales	g__norank_f__norank_o__Gastranaerophilales	s__unclassified_g__norank_f__norank_o__Gastranaerophilales	ASV827	0.0176772	0	0	0.0353544	0	0.0353544	0.0176772	0.0883861	0	0	0	0.0353544	0	0.388899	0.31819	0.212127	0.265158	0.0176772	0.014731	0.0235696	0.200342
d__Bacteria	k__norank_d__Bacteria	p__Proteobacteria	c__Gammaproteobacteria	o__Burkholderiales	f__Sutterellaceae	g__Parasutterella	s__Parasutterella_secunda	ASV603	0.0176772	0	0	0	0.0176772	0.0176772	0	0	0.0353544	0.0353544	0	0	0.0176772	0.0353544	0.0176772	0.141418	0.0176772	0.0353544	0.00883861	0.0117848	0.044193
d__Bacteria	k__norank_d__Bacteria	p__Firmicutes	c__Clostridia	o__Peptococcales	f__Peptococcaceae	g__norank_f__Peptococcaceae	s__uncultured_bacterium_g__norank_f__Peptococcaceae	ASV486	0.0176772	0	0.0176772	0	0	0	0.0883861	0.0530316	0.0353544	0.0883861	0.0883861	0.0883861	0	0.0530316	0	0.0707089	0	0.0530316	0.0058924	0.0736551	0.029462
d__Bacteria	k__norank_d__Bacteria	p__Firmicutes	c__Clostridia	o__Oscillospirales	f__Oscillospiraceae	g__Oscillibacter	s__unclassified_g__Oscillibacter	ASV393	0.0176772	0.12374	0	0.0176772	0.0353544	0	0.0530316	0.0176772	0	0	0.0707089	0.0883861	0	0.0176772	0	0.0176772	0.0530316	0	0.0324082	0.0383006	0.014731
d__Bacteria	k__norank_d__Bacteria	p__Firmicutes	c__Clostridia	o__Oscillospirales	f__Ruminococcaceae	g__unclassified_f__Ruminococcaceae	s__unclassified_f__Ruminococcaceae	ASV733	0.0176772	0.0530316	0	0.0176772	0.0176772	0	0.0353544	0.0176772	0	0	0	0.0176772	0.0353544	0.0176772	0	0.0353544	0.0176772	0	0.0176772	0.0117848	0.0176772
d__Bacteria	k__norank_d__Bacteria	p__Desulfobacterota	c__Desulfovibrionia	o__Desulfovibrionales	f__Desulfovibrionaceae	g__Mailhella	s__Desulfovibrio_sp._Marseille-P3199	ASV484	0.0176772	0	0.0176772	0.0176772	0.0353544	0	0	0	0.0176772	0.0530316	0.0176772	0.0176772	0.0530316	0.0176772	0	0.0530316	0	0	0.014731	0.0176772	0.0206234
d__Bacteria	k__norank_d__Bacteria	p__Firmicutes	c__Clostridia	o__Oscillospirales	f__Oscillospiraceae	g__V9D2013_group	s__uncultured_bacterium_g__V9D2013_group	ASV685	0.0176772	0.0176772	0	0	0	0	0.0530316	0.0530316	0.0353544	0.0176772	0.0176772	0.0353544	0	0.0176772	0	0.0707089	0.0353544	0	0.0058924	0.0353544	0.0206234
d__Bacteria	k__norank_d__Bacteria	p__Firmicutes	c__Clostridia	o__Oscillospirales	f__Ruminococcaceae	g__norank_f__Ruminococcaceae	s__unclassified_g__norank_f__Ruminococcaceae	ASV480	0.0176772	0	0	0	0.0176772	0.0176772	0.0530316	0	0.0530316	0	0.0176772	0	0.0530316	0	0.0176772	0.0353544	0.0530316	0.0176772	0.00883861	0.0206234	0.029462
d__Bacteria	k__norank_d__Bacteria	p__Firmicutes	c__Clostridia	o__Christensenellales	f__Christensenellaceae	g__Christensenellaceae_R-7_group	s__bacterium_enrichment_culture_clone_RB7c	ASV605	0.0176772	0.0176772	0	0.0530316	0	0	0	0.0176772	0.0353544	0.0176772	0.0707089	0	0.0353544	0.0707089	0	0.0353544	0	0.0353544	0.014731	0.0235696	0.029462
d__Bacteria	k__norank_d__Bacteria	p__Desulfobacterota	c__Desulfovibrionia	o__Desulfovibrionales	f__Desulfovibrionaceae	g__Desulfovibrio	s__bacterium_g__Desulfovibrio	ASV231	0.0176772	0.176772	0	0	0.0707089	0.671734	0	0	0.0176772	0.176772	0.0530316	0	0.0530316	0.0353544	0.0707089	0.0176772	0.0176772	0	0.156149	0.0412468	0.0324082
d__Bacteria	k__norank_d__Bacteria	p__Firmicutes	c__Clostridia	o__Lachnospirales	f__Lachnospiraceae	g__Blautia	s__unclassified_g__Blautia	ASV1448	0.0176772	0	0.0707089	0.0353544	0	0.0530316	0.0707089	0.371221	0.0883861	0.0353544	0	0.0707089	0	0	0.0530316	0.176772	0.0353544	0	0.029462	0.106063	0.044193
d__Bacteria	k__norank_d__Bacteria	p__Firmicutes	c__Clostridia	o__Lachnospirales	f__Lachnospiraceae	g__unclassified_f__Lachnospiraceae	s__unclassified_f__Lachnospiraceae	ASV719	0.0176772	0	0.0530316	0.12374	0	0.159095	0.0707089	0.0530316	0	0	0.0353544	0.229804	0.12374	0.0353544	0	0.0530316	0.0176772	0	0.058924	0.0648165	0.0383006
d__Bacteria	k__norank_d__Bacteria	p__Actinobacteriota	c__Coriobacteriia	o__Coriobacteriales	f__Eggerthellaceae	g__Enterorhabdus	s__uncultured_bacterium_g__Enterorhabdus	ASV648	0.0176772	0	0.0176772	0.0176772	0	0.0353544	0.0707089	0.0707089	0.0176772	0.0353544	0.0353544	0.0176772	0	0	0.0353544	0	0.0353544	0	0.014731	0.0412468	0.0117848
d__Bacteria	k__norank_d__Bacteria	p__Firmicutes	c__Clostridia	o__Peptostreptococcales-Tissierellales	f__Anaerovoracaceae	g__Eubacterium_brachy_group	s__uncultured_bacterium_g__Eubacterium_brachy_group	ASV465	0.0176772	0.0176772	0.0176772	0	0	0	0.0176772	0.0707089	0	0.0176772	0.0530316	0.0176772	0.0176772	0.0176772	0	0.0353544	0	0.0176772	0.00883861	0.029462	0.014731
d__Bacteria	k__norank_d__Bacteria	p__Firmicutes	c__Clostridia	o__Oscillospirales	f__Oscillospiraceae	g__NK4A214_group	s__uncultured_Clostridiales_bacterium_g__NK4A214_group	ASV521	0.0176772	0.0176772	0	0.0176772	0	0	0.0707089	0.0176772	0	0.0176772	0.0353544	0.0353544	0	0	0.0176772	0.0176772	0.0176772	0.0176772	0.00883861	0.029462	0.0117848
d__Bacteria	k__norank_d__Bacteria	p__Firmicutes	c__Clostridia	o__Oscillospirales	f__Eubacterium_coprostanoligenes_group	g__norank_f__Eubacterium_coprostanoligenes_group	s__unclassified_g__norank_f__Eubacterium_coprostanoligenes_group	ASV356	0.0176772	0.0530316	0.0176772	0.176772	0	0.212127	0.12374	0.0530316	0.724766	1.36115	0	0.176772	0.0883861	0	0	0.565671	0.300513	0	0.0795475	0.406576	0.159095
d__Bacteria	k__norank_d__Bacteria	p__Firmicutes	c__Bacilli	o__RF39	f__norank_o__RF39	g__norank_f__norank_o__RF39	s__uncultured_bacterium_g__norank_f__norank_o__RF39	ASV695	0.0176772	0	0	0.0353544	0	0.0176772	0.106063	0.212127	0.0353544	0.106063	0	0	0.141418	0.212127	0.141418	0.371221	0.106063	0.229804	0.0117848	0.0766013	0.200342
d__Bacteria	k__norank_d__Bacteria	p__Firmicutes	c__Clostridia	o__Oscillospirales	f__Oscillospiraceae	g__norank_f__Oscillospiraceae	s__unclassified_g__norank_f__Oscillospiraceae	ASV508	0.0176772	0.212127	0.0176772	0.0530316	0	0.0176772	0.0176772	0	0.0176772	0.0176772	0	0	0.0707089	0.0176772	0.0353544	0	0.0883861	0.12374	0.0530316	0.00883861	0.0559778
d__Bacteria	k__norank_d__Bacteria	p__Firmicutes	c__Clostridia	o__Christensenellales	f__Christensenellaceae	g__Christensenellaceae_R-7_group	s__unclassified_g__Christensenellaceae_R-7_group	ASV1512	0.0176772	0.0530316	0.0530316	0	0	0.0530316	0.0530316	0.0176772	0.0176772	0.0176772	0	0.0353544	0.0176772	0	0.0530316	0.0176772	0	0.0176772	0.029462	0.0235696	0.0176772
d__Bacteria	k__norank_d__Bacteria	p__Firmicutes	c__Clostridia	o__Monoglobales	f__Monoglobaceae	g__Monoglobus	s__uncultured_bacterium_g__Monoglobus	ASV1010	0.0176772	0.0353544	0.0530316	0.0707089	0	0	0.0883861	0.0707089	0	0.0883861	0.0707089	0.229804	0	0.0176772	0.106063	0.0883861	0.265158	0.0707089	0.029462	0.0913323	0.0913323
d__Bacteria	k__norank_d__Bacteria	p__Desulfobacterota	c__Desulfovibrionia	o__Desulfovibrionales	f__Desulfovibrionaceae	g__Desulfovibrio	s__bacterium_g__Desulfovibrio	ASV227	0.0176772	0.477285	0.0353544	0	0.0530316	0	0	0.0353544	0.0176772	0.141418	0.0883861	0	0.0353544	0.12374	0.0353544	0.106063	0.0883861	0.0176772	0.0972247	0.0471392	0.0677627
d__Bacteria	k__norank_d__Bacteria	p__Firmicutes	c__Clostridia	o__Oscillospirales	f__Oscillospiraceae	g__unclassified_f__Oscillospiraceae	s__unclassified_f__Oscillospiraceae	ASV270	0.0176772	0.0530316	0.0176772	0.0353544	0.0353544	0.0353544	0	0.0176772	0	0.0530316	0.0353544	0.0530316	0	0	0.0176772	0.0707089	0.0176772	0.0353544	0.0324082	0.0265158	0.0235696
d__Bacteria	k__norank_d__Bacteria	p__Firmicutes	c__Bacilli	o__Erysipelotrichales	f__Erysipelatoclostridiaceae	g__Erysipelatoclostridium	s__Clostridiales_bacterium_CHKCI006	ASV558	0.0176772	0	0.12374	0	0.0176772	0.0530316	0	0.0353544	0.0176772	0.176772	0.0353544	0.0353544	0.0530316	0	0.0883861	0.0176772	0.0883861	0.0353544	0.0353544	0.0500854	0.0471392
d__Bacteria	k__norank_d__Bacteria	p__Firmicutes	c__Clostridia	o__Christensenellales	f__Christensenellaceae	g__Christensenellaceae_R-7_group	s__unclassified_g__Christensenellaceae_R-7_group	ASV225	0.0176772	0	0.247481	0.0176772	0.0530316	0.0707089	0.106063	0.12374	0.0353544	0	0.0353544	0.106063	0.0530316	0	0.0176772	0.0176772	0	0.0353544	0.0677627	0.0677627	0.0206234
d__Bacteria	k__norank_d__Bacteria	p__Firmicutes	c__Clostridia	o__Lachnospirales	f__Lachnospiraceae	g__unclassified_f__Lachnospiraceae	s__unclassified_f__Lachnospiraceae	ASV437	0.0176772	0.0530316	0.0176772	0.0707089	0.0176772	0.0883861	0.106063	0.106063	0.0176772	0.0530316	0.0353544	0	0	0.0176772	0	0.0176772	0	0.0176772	0.044193	0.0530316	0.00883861
d__Bacteria	k__norank_d__Bacteria	p__Firmicutes	c__Clostridia	o__Oscillospirales	f__Oscillospiraceae	g__UCG-005	s__unclassified_g__UCG-005	ASV347	0.0176772	0.0353544	0.424253	0.300513	0.0530316	1.2374	0.848506	0	3.05816	0.866183	0.565671	1.14902	2.36875	1.34347	2.45713	1.2374	0	0	0.344706	1.08126	1.23446
d__Bacteria	k__norank_d__Bacteria	p__Firmicutes	c__Clostridia	o__Oscillospirales	f__Eubacterium_coprostanoligenes_group	g__norank_f__Eubacterium_coprostanoligenes_group	s__uncultured_bacterium_g__norank_f__Eubacterium_coprostanoligenes_group	ASV1665	0.0176772	0.0530316	0.247481	0.0883861	0	0	0.141418	0.866183	0.883861	2.05056	1.02528	0.0353544	0.335867	0	0.0353544	0.936892	0.0353544	0.194449	0.0677627	0.833775	0.25632
d__Bacteria	k__norank_d__Bacteria	p__Firmicutes	c__Clostridia	o__Clostridia_vadinBB60_group	f__norank_o__Clostridia_vadinBB60_group	g__norank_f__norank_o__Clostridia_vadinBB60_group	s__unclassified_g__norank_f__norank_o__Clostridia_vadinBB60_group	ASV525	0.0176772	0	0.300513	0	0.0176772	0.0353544	0.0353544	0.371221	0.176772	0	0.12374	0.0353544	0.212127	0.0707089	0.0883861	0.0707089	0.141418	0.159095	0.0618702	0.12374	0.12374
d__Bacteria	k__norank_d__Bacteria	p__Firmicutes	c__Clostridia	o__Oscillospirales	f__Ruminococcaceae	g__norank_f__Ruminococcaceae	s__metagenome_g__norank_f__Ruminococcaceae	ASV905	0.0176772	0.0707089	0.0353544	0	0	0.106063	0.194449	0.0530316	0.141418	0.0530316	0.0707089	0.106063	0.12374	0.12374	0.0883861	0.0176772	0.0883861	0	0.0383006	0.103117	0.0736551
d__Bacteria	k__norank_d__Bacteria	p__Firmicutes	c__Clostridia	o__Christensenellales	f__Christensenellaceae	g__Christensenellaceae_R-7_group	s__unclassified_g__Christensenellaceae_R-7_group	ASV272	0.0176772	0.0353544	0.0530316	0.12374	0.0176772	0	0.0707089	0	0.247481	0.229804	0.0353544	0.388899	0.12374	0.106063	0.12374	0.159095	0	0.159095	0.0412468	0.162041	0.111956
d__Bacteria	k__norank_d__Bacteria	p__Firmicutes	c__Bacilli	o__RF39	f__norank_o__RF39	g__norank_f__norank_o__RF39	s__unclassified_g__norank_f__norank_o__RF39	ASV224	0.0176772	0	0.0176772	0.0353544	0.0707089	0	0.371221	0.212127	0.0353544	0.0883861	0	0.0353544	0.265158	0.159095	0.106063	0.0707089	0.0707089	0.300513	0.0235696	0.12374	0.162041
d__Bacteria	k__norank_d__Bacteria	p__Firmicutes	c__Clostridia	o__Clostridia_UCG-014	f__norank_o__Clostridia_UCG-014	g__norank_f__norank_o__Clostridia_UCG-014	s__unclassified_g__norank_f__norank_o__Clostridia_UCG-014	ASV392	0.0176772	0	0	0.0176772	0.0353544	0.0353544	0	0.212127	0.0353544	0.0353544	0.0883861	0.0176772	0.12374	0.0707089	0.265158	0.0707089	0.0530316	0.12374	0.0176772	0.0648165	0.117848
d__Bacteria	k__norank_d__Bacteria	p__Firmicutes	c__Clostridia	o__Clostridia_vadinBB60_group	f__norank_o__Clostridia_vadinBB60_group	g__norank_f__norank_o__Clostridia_vadinBB60_group	s__unclassified_g__norank_f__norank_o__Clostridia_vadinBB60_group	ASV456	0.0176772	0	0	0.194449	0	0.0176772	0.0883861	0.141418	0.0176772	0.0530316	0.0530316	0.0176772	0.0530316	0.12374	0.0530316	0.0707089	0.159095	0.0176772	0.0383006	0.0618702	0.0795475
d__Bacteria	k__norank_d__Bacteria	p__Firmicutes	c__Clostridia	o__Christensenellales	f__Christensenellaceae	g__unclassified_f__Christensenellaceae	s__unclassified_f__Christensenellaceae	ASV467	0.0176772	0	0.0176772	0.0353544	0.0353544	0.0883861	0.0353544	0.0530316	0.0530316	0.0707089	0.0707089	0.106063	0.0707089	0.0176772	0.0707089	0.0883861	0	0	0.0324082	0.0648165	0.0412468
d__Bacteria	k__norank_d__Bacteria	p__Firmicutes	c__Bacilli	o__Izemoplasmatales	f__norank_o__Izemoplasmatales	g__norank_f__norank_o__Izemoplasmatales	s__uncultured_organism_g__norank_f__norank_o__Izemoplasmatales	ASV690	0.0176772	0.0176772	0.0353544	0.0530316	0	0.0530316	0.0176772	0.388899	0.0530316	0	0.0176772	0	0.0176772	0.0176772	0.0707089	0.0176772	0.0530316	0.0353544	0.029462	0.0795475	0.0353544
d__Bacteria	k__norank_d__Bacteria	p__Firmicutes	c__Clostridia	o__Oscillospirales	f__Oscillospiraceae	g__Oscillibacter	s__unclassified_g__Oscillibacter	ASV914	0.0176772	0.0707089	0.0530316	0.0707089	0	0.0883861	0.0530316	0.0530316	0	0.0353544	0.0353544	0.0353544	0	0.0530316	0.0353544	0.0530316	0.0707089	0.159095	0.0500854	0.0353544	0.0618702
d__Bacteria	k__norank_d__Bacteria	p__Firmicutes	c__Clostridia	o__Clostridia_vadinBB60_group	f__norank_o__Clostridia_vadinBB60_group	g__norank_f__norank_o__Clostridia_vadinBB60_group	s__unclassified_g__norank_f__norank_o__Clostridia_vadinBB60_group	ASV423	0.0176772	0	0	0.0176772	0.0176772	0.0353544	0.0707089	0.229804	0.0176772	0.0883861	0.0883861	0.0353544	0.106063	0.212127	0.159095	0.0530316	0.0883861	0.335867	0.014731	0.0883861	0.159095
d__Bacteria	k__norank_d__Bacteria	p__Firmicutes	c__Clostridia	o__norank_c__Clostridia	f__Hungateiclostridiaceae	g__Ruminiclostridium	s__unclassified_g__Ruminiclostridium	ASV358	0.0176772	0.0176772	0	0.0883861	0.0707089	0.0707089	0.106063	0.0883861	0.141418	0.0176772	0.0176772	0.141418	0.0707089	0.141418	0.0530316	0.0530316	0.106063	0	0.044193	0.0854399	0.0707089
d__Bacteria	k__norank_d__Bacteria	p__Firmicutes	c__Clostridia	o__Oscillospirales	f__Oscillospiraceae	g__Oscillibacter	s__uncultured_organism_g__Oscillibacter	ASV622	0.0176772	0.0176772	0.0176772	0.0353544	0.0353544	0	0.0883861	0.0176772	0	0.0176772	0.0176772	0.0707089	0.0530316	0.0176772	0.0176772	0.106063	0.0353544	0.0353544	0.0206234	0.0353544	0.044193
d__Bacteria	k__norank_d__Bacteria	p__Firmicutes	c__Clostridia	o__Oscillospirales	f__Oscillospiraceae	g__UCG-002	s__uncultured_bacterium_g__UCG-002	ASV440	0.0176772	0	0.0176772	0.0176772	0.0176772	0	0.0176772	0.0176772	0.0176772	0.0707089	0.0176772	0.0530316	0.0176772	0.0353544	0.0176772	0.0176772	0.0176772	0.0176772	0.0117848	0.0324082	0.0206234
d__Bacteria	k__norank_d__Bacteria	p__Firmicutes	c__Clostridia	o__norank_c__Clostridia	f__Hungateiclostridiaceae	g__unclassified_f__Hungateiclostridiaceae	s__unclassified_f__Hungateiclostridiaceae	ASV362	0.0176772	0	0.0176772	0.0707089	0.0176772	0.106063	0.0176772	0.159095	0.0707089	0.0353544	0.0530316	0.159095	0.106063	0.0530316	0.0353544	0.12374	0.0707089	0.0707089	0.0383006	0.0824937	0.0766013
d__Bacteria	k__norank_d__Bacteria	p__Firmicutes	c__Clostridia	o__Peptococcales	f__Peptococcaceae	g__norank_f__Peptococcaceae	s__uncultured_bacterium_g__norank_f__Peptococcaceae	ASV364	0.0176772	0.0530316	0.0707089	0.0530316	0.0176772	0.0530316	0.106063	0.0530316	0.0176772	0.0530316	0.0530316	0.106063	0.0353544	0.0707089	0.0707089	0.0353544	0.12374	0.0176772	0.044193	0.0648165	0.058924
d__Bacteria	k__norank_d__Bacteria	p__Bacteroidota	c__Bacteroidia	o__Bacteroidales	f__Rikenellaceae	g__Alistipes	s__unclassified_g__Alistipes	ASV2677	0	0	0.282835	0	0	0	0	0	0	0	0	0	4.87891	0	0	0	0	0	0.0471392	0	0.813152
d__Bacteria	k__norank_d__Bacteria	p__Firmicutes	c__Negativicutes	o__Acidaminococcales	f__Acidaminococcaceae	g__Phascolarctobacterium	s__uncultured_Firmicutes_bacterium_g__Phascolarctobacterium	ASV6023	0	0	0	0	0	0	0	0	0	0.0176772	0	0	0.0530316	0	0	0	0	0	0	0.0029462	0.00883861
d__Bacteria	k__norank_d__Bacteria	p__Firmicutes	c__Negativicutes	o__Acidaminococcales	f__Acidaminococcaceae	g__Phascolarctobacterium	s__uncultured_Firmicutes_bacterium_g__Phascolarctobacterium	ASV1407	0	0	0	0	0	0	0	0	0	0	0.0883861	0	0	0	0	0	0.0353544	0	0	0.014731	0.0058924
d__Bacteria	k__norank_d__Bacteria	p__Firmicutes	c__Clostridia	o__Oscillospirales	f__Ruminococcaceae	g__unclassified_f__Ruminococcaceae	s__unclassified_f__Ruminococcaceae	ASV1180	0	0	0	0	0	0	0	0	0	0.0176772	0	0	0.0176772	0	0	0	0	0	0	0.0029462	0.0029462
d__Bacteria	k__norank_d__Bacteria	p__Firmicutes	c__Clostridia	o__Oscillospirales	f__Eubacterium_coprostanoligenes_group	g__norank_f__Eubacterium_coprostanoligenes_group	s__unclassified_g__norank_f__Eubacterium_coprostanoligenes_group	ASV764	0	0	0	0	0	0	2.31572	0	0	0.141418	0	0	0	0	0	0	0	0	0	0.409522	0
d__Bacteria	k__norank_d__Bacteria	p__Firmicutes	c__Clostridia	o__Clostridia_vadinBB60_group	f__norank_o__Clostridia_vadinBB60_group	g__norank_f__norank_o__Clostridia_vadinBB60_group	s__uncultured_bacterium_g__norank_f__norank_o__Clostridia_vadinBB60_group	ASV1763	0	0.0353544	0	0	0	0.0707089	0	0	0	0	0	0	0	0	0	0	0	0	0.0176772	0	0
d__Bacteria	k__norank_d__Bacteria	p__Bacteroidota	c__Bacteroidia	o__Bacteroidales	f__Bacteroidaceae	g__Bacteroides	s__Bacteroides_barnesiae	ASV1669	0	0	0	0	0	0	0	0	0	0	0	0.601025	0	0	0	0	0	0.883861	0	0.100171	0.14731
d__Bacteria	k__norank_d__Bacteria	p__Bacteroidota	c__Bacteroidia	o__Bacteroidales	f__Bacteroidaceae	g__Bacteroides	s__Bacteroides_sp._Marseille-P3108	ASV7155	0	0	0	0	0	0	0	0	0	0	0	0	0	0	0	0	0.247481	0.830829	0	0	0.179718
d__Bacteria	k__norank_d__Bacteria	p__Firmicutes	c__Clostridia	o__Lachnospirales	f__Lachnospiraceae	g__Ruminococcus_torques_group	s__unclassified_g__Ruminococcus_torques_group	ASV1118	0	0	0	0	0	0	0	0	0	0	0	0	0	0.0530316	0	0.0353544	0	0	0	0	0.014731
d__Bacteria	k__norank_d__Bacteria	p__Firmicutes	c__Clostridia	o__Christensenellales	f__Christensenellaceae	g__Christensenellaceae_R-7_group	s__unclassified_g__Christensenellaceae_R-7_group	ASV4014	0	0	0	0.0353544	0	0	0.212127	0	0	0	0	0	0	0	0	0	0	0	0.0058924	0.0353544	0
d__Bacteria	k__norank_d__Bacteria	p__Firmicutes	c__Clostridia	o__Oscillospirales	f__Ruminococcaceae	g__Faecalibacterium	s__uncultured_bacterium_g__Faecalibacterium	ASV2181	0	0	0	0	0	0	0	0	0	0.0707089	0.106063	0	0	0	0	0	0	0	0	0.029462	0
d__Bacteria	k__norank_d__Bacteria	p__Firmicutes	c__Clostridia	o__Lachnospirales	f__Lachnospiraceae	g__unclassified_f__Lachnospiraceae	s__unclassified_f__Lachnospiraceae	ASV1683	0	0	0	0	0	0.0530316	0	0	0	0	0	0	0	0	0	0.12374	0	0	0.00883861	0	0.0206234
d__Bacteria	k__norank_d__Bacteria	p__Firmicutes	c__Clostridia	o__Clostridia_UCG-014	f__norank_o__Clostridia_UCG-014	g__norank_f__norank_o__Clostridia_UCG-014	s__unclassified_g__norank_f__norank_o__Clostridia_UCG-014	ASV1938	0	0	0	0	0	0	0	0.0353544	0	0	0	0	0	0	0	0.0176772	0	0	0	0.0058924	0.0029462
d__Bacteria	k__norank_d__Bacteria	p__Firmicutes	c__Clostridia	o__Oscillospirales	f__Oscillospiraceae	g__norank_f__Oscillospiraceae	s__unclassified_g__norank_f__Oscillospiraceae	ASV4534	0	0	0.353544	0.159095	0	0	0	0	0	0	0	0	0	0	0	0	0	0	0.0854399	0	0
d__Bacteria	k__norank_d__Bacteria	p__Firmicutes	c__Clostridia	o__Lachnospirales	f__Lachnospiraceae	g__unclassified_f__Lachnospiraceae	s__unclassified_f__Lachnospiraceae	ASV2115	0	0	0	0	0	0	0	0	0	0.388899	0	0	0.742443	0	0	0	0	0	0	0.0648165	0.12374
d__Bacteria	k__norank_d__Bacteria	p__Firmicutes	c__Clostridia	o__Clostridia_UCG-014	f__norank_o__Clostridia_UCG-014	g__norank_f__norank_o__Clostridia_UCG-014	s__unclassified_g__norank_f__norank_o__Clostridia_UCG-014	ASV1887	0	0	0	0	0	0	0.0176772	0.0353544	0	0	0	0	0	0	0	0	0	0	0	0.00883861	0
d__Bacteria	k__norank_d__Bacteria	p__Firmicutes	c__Clostridia	o__Oscillospirales	f__UCG-010	g__norank_f__UCG-010	s__uncultured_bacterium_g__norank_f__UCG-010	ASV1425	0	0	0	0	0	0	0	0	0	0	0	0	0	0	0.0883861	0	0.459608	0	0	0	0.0913323
d__Bacteria	k__norank_d__Bacteria	p__Firmicutes	c__Clostridia	o__Clostridia_vadinBB60_group	f__norank_o__Clostridia_vadinBB60_group	g__norank_f__norank_o__Clostridia_vadinBB60_group	s__uncultured_bacterium_g__norank_f__norank_o__Clostridia_vadinBB60_group	ASV1475	0	0	0.0176772	0	0	0	0	0	0	0	0.0353544	0	0	0	0	0	0	0	0.0029462	0.0058924	0
d__Bacteria	k__norank_d__Bacteria	p__Firmicutes	c__Bacilli	o__Lactobacillales	f__Lactobacillaceae	g__Lactobacillus	s__unclassified_g__Lactobacillus	ASV1918	0	0	0	0	0	0	0.0176772	0	0	0	0	0.0176772	0	0	0	0	0	0	0	0.0058924	0
d__Bacteria	k__norank_d__Bacteria	p__Firmicutes	c__Bacilli	o__RF39	f__norank_o__RF39	g__norank_f__norank_o__RF39	s__unclassified_g__norank_f__norank_o__RF39	ASV880	0	0	0	0	0	0	0.0176772	0	0	0	0	0	0	0.0707089	0	0	0	0	0	0.0029462	0.0117848
d__Bacteria	k__norank_d__Bacteria	p__Firmicutes	c__Clostridia	o__Oscillospirales	f__Ruminococcaceae	g__CAG-352	s__uncultured_bacterium_g__CAG-352	ASV1893	0	0	0	0	0	0.0530316	0	0.919215	0	0	0	0	0	0	0	0	0	0	0.00883861	0.153203	0
d__Bacteria	k__norank_d__Bacteria	p__Firmicutes	c__Clostridia	o__Lachnospirales	f__Lachnospiraceae	g__Blautia	s__unclassified_g__Blautia	ASV1777	0	0	0	0	0	0	0	0	0	0	0	0	0.141418	0	0	0.0353544	0	0	0	0	0.029462
d__Bacteria	k__norank_d__Bacteria	p__Firmicutes	c__Clostridia	o__Clostridia_UCG-014	f__norank_o__Clostridia_UCG-014	g__norank_f__norank_o__Clostridia_UCG-014	s__unclassified_g__norank_f__norank_o__Clostridia_UCG-014	ASV3274	0	0	0	0	0	0	0	0	0	0	0.0176772	0	0	0	0.265158	0	0	0	0	0.0029462	0.044193
d__Bacteria	k__norank_d__Bacteria	p__Actinobacteriota	c__Coriobacteriia	o__Coriobacteriales	f__Coriobacteriaceae	g__Collinsella	s__Collinsella_massiliensis_g__Collinsella	ASV4721	0	0	0	0	0	0	0	0	0	0.212127	1.82075	0	0	0	0	0	0	0	0	0.338813	0
d__Bacteria	k__norank_d__Bacteria	p__Firmicutes	c__Clostridia	o__Clostridia_UCG-014	f__norank_o__Clostridia_UCG-014	g__norank_f__norank_o__Clostridia_UCG-014	s__unclassified_g__norank_f__norank_o__Clostridia_UCG-014	ASV2872	0	0	0	0	0	0	0	0.106063	0	0	0	0	0	0	0	0	0.229804	0	0	0.0176772	0.0383006
d__Bacteria	k__norank_d__Bacteria	p__Firmicutes	c__Clostridia	o__Oscillospirales	f__Ruminococcaceae	g__norank_f__Ruminococcaceae	s__unclassified_g__norank_f__Ruminococcaceae	ASV960	0	0	0.0707089	0	0	0	0	0	0	0	0	0	0	0.0176772	0	0	0	0	0.0117848	0	0.0029462
d__Bacteria	k__norank_d__Bacteria	p__Firmicutes	c__Clostridia	o__Clostridia_vadinBB60_group	f__norank_o__Clostridia_vadinBB60_group	g__norank_f__norank_o__Clostridia_vadinBB60_group	s__uncultured_bacterium_g__norank_f__norank_o__Clostridia_vadinBB60_group	ASV1500	0	0	0	0	0	0	0	0	0	0	0	0	0.0176772	0	0	0.0353544	0	0	0	0	0.00883861
d__Bacteria	k__norank_d__Bacteria	p__Bacteroidota	c__Bacteroidia	o__Bacteroidales	f__Bacteroidaceae	g__Bacteroides	s__Bacteroides_sp._Marseille-P3108	ASV6609	0	0	0	0	0	0	0	0	0	0	0	0	0	0	0	0	0.159095	0.547994	0	0	0.117848
d__Bacteria	k__norank_d__Bacteria	p__Firmicutes	c__Clostridia	o__Oscillospirales	f__Ruminococcaceae	g__unclassified_f__Ruminococcaceae	s__unclassified_f__Ruminococcaceae	ASV1138	0	0	0	0	0	0	0	0	0	0	0	0	0	0	0	0.0530316	0	0.0353544	0	0	0.014731
d__Bacteria	k__norank_d__Bacteria	p__Firmicutes	c__Clostridia	o__Clostridia_vadinBB60_group	f__norank_o__Clostridia_vadinBB60_group	g__norank_f__norank_o__Clostridia_vadinBB60_group	s__uncultured_bacterium_g__norank_f__norank_o__Clostridia_vadinBB60_group	ASV1692	0	0	0	0	0	0	0	0	0	0	0	0.0353544	0.0530316	0	0	0	0	0	0	0.0058924	0.00883861
d__Bacteria	k__norank_d__Bacteria	p__Firmicutes	c__Clostridia	o__Clostridia_UCG-014	f__norank_o__Clostridia_UCG-014	g__norank_f__norank_o__Clostridia_UCG-014	s__unclassified_g__norank_f__norank_o__Clostridia_UCG-014	ASV517	0	0	0	0	0.0176772	0.0530316	0	0	0	0	0	0	0	0	0	0	0	0	0.0117848	0	0
d__Bacteria	k__norank_d__Bacteria	p__Proteobacteria	c__Gammaproteobacteria	o__Burkholderiales	f__Sutterellaceae	g__Sutterella	s__Sutturella_timonensis	ASV1791	0	0	0.0353544	0	0	0	0	0	0	0.0353544	0	0	0	0	0	0	0	0	0.0058924	0.0058924	0
d__Bacteria	k__norank_d__Bacteria	p__Bacteroidota	c__Bacteroidia	o__Bacteroidales	f__Bacteroidaceae	g__Bacteroides	s__Bacteroides_sp._Marseille-P3108	ASV8067	0	0	0	0	0	0	0	0	0	0	0	0	0	0	0	0	0.229804	0.424253	0	0	0.109009
d__Bacteria	k__norank_d__Bacteria	p__Bacteroidota	c__Bacteroidia	o__Bacteroidales	f__Bacteroidaceae	g__Bacteroides	s__Bacteroides_sp._Marseille-P3108	ASV8066	0	0	0	0	0	0	0	0	0	0	0	0	0	0	0	0	0.106063	0.282835	0	0	0.0648165
d__Bacteria	k__norank_d__Bacteria	p__Firmicutes	c__Clostridia	o__Clostridia_vadinBB60_group	f__norank_o__Clostridia_vadinBB60_group	g__norank_f__norank_o__Clostridia_vadinBB60_group	s__uncultured_bacterium_g__norank_f__norank_o__Clostridia_vadinBB60_group	ASV1090	0	0	0	0	0	0	0	0	0	0	0.0707089	0	0	0	0	0	0.0176772	0	0	0.0117848	0.0029462
d__Bacteria	k__norank_d__Bacteria	p__Firmicutes	c__Bacilli	o__RF39	f__norank_o__RF39	g__norank_f__norank_o__RF39	s__unclassified_g__norank_f__norank_o__RF39	ASV839	0	0	0	0	0	0	0	0	0	0.0353544	0	0	0	0.229804	0	0	0	0	0	0.0058924	0.0383006
d__Bacteria	k__norank_d__Bacteria	p__Firmicutes	c__Clostridia	o__Clostridia_UCG-014	f__norank_o__Clostridia_UCG-014	g__norank_f__norank_o__Clostridia_UCG-014	s__unclassified_g__norank_f__norank_o__Clostridia_UCG-014	ASV2398	0	0	0	0	0	0	0	0	0	0	0	0	0.0353544	0	0	0.0176772	0	0	0	0	0.00883861
d__Bacteria	k__norank_d__Bacteria	p__Firmicutes	c__Negativicutes	o__Acidaminococcales	f__Acidaminococcaceae	g__Phascolarctobacterium	s__uncultured_Firmicutes_bacterium_g__Phascolarctobacterium	ASV6188	0	0	0	0	0	0	0	0	0	0.371221	0.0530316	0	0	0	0	0	0	0	0	0.0707089	0
d__Bacteria	k__norank_d__Bacteria	p__Firmicutes	c__Bacilli	o__RF39	f__norank_o__RF39	g__norank_f__norank_o__RF39	s__unclassified_g__norank_f__norank_o__RF39	ASV977	0	0	0	0	0	0	0	0.0707089	0	0	0	0	0	0.0707089	0	0	0	0	0	0.0117848	0.0117848
d__Bacteria	k__norank_d__Bacteria	p__Firmicutes	c__Clostridia	o__Oscillospirales	f__Oscillospiraceae	g__NK4A214_group	s__unclassified_g__NK4A214_group	ASV1052	0	0	0	0	0	0.159095	0	0	0	0	0	0	0	0.0176772	0	0	0	0	0.0265158	0	0.0029462
d__Bacteria	k__norank_d__Bacteria	p__Firmicutes	c__Clostridia	o__Clostridia_UCG-014	f__norank_o__Clostridia_UCG-014	g__norank_f__norank_o__Clostridia_UCG-014	s__unclassified_g__norank_f__norank_o__Clostridia_UCG-014	ASV962	0	0	0	0	0	0	0	0	0	0	0	0	0.0530316	0.0530316	0	0	0	0	0	0	0.0176772
d__Bacteria	k__norank_d__Bacteria	p__Firmicutes	c__Clostridia	o__Clostridia_vadinBB60_group	f__norank_o__Clostridia_vadinBB60_group	g__norank_f__norank_o__Clostridia_vadinBB60_group	s__uncultured_bacterium_g__norank_f__norank_o__Clostridia_vadinBB60_group	ASV2688	0	0	0	0	0	0	0	0	0	0.0176772	0	0.0176772	0	0	0	0	0	0	0	0.0058924	0
d__Bacteria	k__norank_d__Bacteria	p__Actinobacteriota	c__Coriobacteriia	o__Coriobacteriales	f__Eggerthellaceae	g__Enterorhabdus	s__uncultured_bacterium_g__Enterorhabdus	ASV2534	0	0	0	0	0	0	0	0	0	0	0	0	0	0	0	0	0.141418	0.0707089	0	0	0.0353544
d__Bacteria	k__norank_d__Bacteria	p__Firmicutes	c__Clostridia	o__Oscillospirales	f__Oscillospiraceae	g__unclassified_f__Oscillospiraceae	s__unclassified_f__Oscillospiraceae	ASV458	0	0.0176772	0	0	0.0176772	0	0	0	0	0	0	0	0	0	0	0	0	0	0.0058924	0	0
d__Bacteria	k__norank_d__Bacteria	p__Firmicutes	c__Clostridia	o__Clostridia_vadinBB60_group	f__norank_o__Clostridia_vadinBB60_group	g__norank_f__norank_o__Clostridia_vadinBB60_group	s__unclassified_g__norank_f__norank_o__Clostridia_vadinBB60_group	ASV1995	0	0	0	0	0	0	0.0353544	0	0.0176772	0	0	0	0	0	0	0	0	0	0	0.00883861	0
d__Bacteria	k__norank_d__Bacteria	p__Bacteroidota	c__Bacteroidia	o__Bacteroidales	f__Tannerellaceae	g__Parabacteroides	s__unclassified_g__Parabacteroides	ASV430	0	0	0.0176772	0	0.0176772	0	0	0	0	0	0	0	0	0	0	0	0	0	0.0058924	0	0
d__Bacteria	k__norank_d__Bacteria	p__Firmicutes	c__Clostridia	o__Clostridia_UCG-014	f__norank_o__Clostridia_UCG-014	g__norank_f__norank_o__Clostridia_UCG-014	s__uncultured_bacterium_g__norank_f__norank_o__Clostridia_UCG-014	ASV1914	0	0	0	0	0	0	0	0.0176772	0	0	0	0	0	0	0.0707089	0	0	0	0	0.0029462	0.0117848
d__Bacteria	k__norank_d__Bacteria	p__Firmicutes	c__Bacilli	o__RF39	f__norank_o__RF39	g__norank_f__norank_o__RF39	s__unclassified_g__norank_f__norank_o__RF39	ASV1719	0	0	0	0	0	0	0.0176772	0.0176772	0	0	0	0	0	0	0	0	0	0	0	0.0058924	0
d__Bacteria	k__norank_d__Bacteria	p__Actinobacteriota	c__Coriobacteriia	o__Coriobacteriales	f__Eggerthellaceae	g__Enterorhabdus	s__uncultured_bacterium_g__Enterorhabdus	ASV1460	0	0	0	0	0	0	0	0	0	0	0	0.0176772	0	0	0	0.194449	0	0	0	0.0029462	0.0324082
d__Bacteria	k__norank_d__Bacteria	p__Firmicutes	c__Clostridia	o__Oscillospirales	f__Oscillospiraceae	g__NK4A214_group	s__unclassified_g__NK4A214_group	ASV1107	0	0	0	0	0	0.0176772	0	0	0	0	0	0.0707089	0	0	0	0	0	0	0.0029462	0.0117848	0
d__Bacteria	k__norank_d__Bacteria	p__Firmicutes	c__Clostridia	o__Oscillospirales	f__Oscillospiraceae	g__unclassified_f__Oscillospiraceae	s__unclassified_f__Oscillospiraceae	ASV2395	0	0.0883861	0	0	0	0	0	0	0	0	0	0	0	0	0.0353544	0	0	0	0.014731	0	0.0058924
d__Bacteria	k__norank_d__Bacteria	p__Firmicutes	c__Clostridia	o__Oscillospirales	f__Eubacterium_coprostanoligenes_group	g__norank_f__Eubacterium_coprostanoligenes_group	s__unclassified_g__norank_f__Eubacterium_coprostanoligenes_group	ASV3034	0	0	0	0	0	0	0.0176772	0	0	0	0	0	0	0	0	0.0530316	0	0	0	0.0029462	0.00883861
d__Bacteria	k__norank_d__Bacteria	p__Firmicutes	c__Clostridia	o__Lachnospirales	f__Lachnospiraceae	g__Ruminococcus_torques_group	s__unclassified_g__Ruminococcus_torques_group	ASV4531	0	0	0	0.0176772	0	0	0	0	0	0	0	0.159095	0	0	0	0	0	0	0.0029462	0.0265158	0
d__Bacteria	k__norank_d__Bacteria	p__Firmicutes	c__Bacilli	o__Erysipelotrichales	f__Erysipelotrichaceae	g__Dielma	s__unclassified_g__Dielma	ASV1550	0	0	0	0	0	0	0	0	0	0	0	0.0530316	0	0	0	0.0353544	0	0	0	0.00883861	0.0058924
d__Bacteria	k__norank_d__Bacteria	p__Firmicutes	c__Clostridia	o__Clostridia_vadinBB60_group	f__norank_o__Clostridia_vadinBB60_group	g__norank_f__norank_o__Clostridia_vadinBB60_group	s__uncultured_bacterium_g__norank_f__norank_o__Clostridia_vadinBB60_group	ASV2140	0	0	0	0	0	0	0	0	0	0	0.0353544	0	0.106063	0	0	0	0	0	0	0.0058924	0.0176772
d__Bacteria	k__norank_d__Bacteria	p__Actinobacteriota	c__Coriobacteriia	o__Coriobacteriales	f__Eggerthellaceae	g__CHKCI002	s__Coriobacteriaceae_bacterium_CHKCI002	ASV2889	0	0	0	0	0	0	0	0.0353544	0	0	0	0.0707089	0	0	0	0	0	0	0	0.0176772	0
d__Bacteria	k__norank_d__Bacteria	p__Firmicutes	c__Bacilli	o__RF39	f__norank_o__RF39	g__norank_f__norank_o__RF39	s__uncultured_bacterium_g__norank_f__norank_o__RF39	ASV2944	0	0	0	0	0	0	0	0	0	0	0	0	0	0	0	0.0353544	0	0.0530316	0	0	0.014731
d__Bacteria	k__norank_d__Bacteria	p__Firmicutes	c__Clostridia	o__Christensenellales	f__Christensenellaceae	g__Christensenellaceae_R-7_group	s__unclassified_g__Christensenellaceae_R-7_group	ASV3675	0	0	0.0353544	0	0	0.229804	0	0	0	0	0	0	0	0	0	0	0	0	0.044193	0	0
d__Bacteria	k__norank_d__Bacteria	p__Firmicutes	c__Clostridia	o__Clostridia_vadinBB60_group	f__norank_o__Clostridia_vadinBB60_group	g__norank_f__norank_o__Clostridia_vadinBB60_group	s__uncultured_bacterium_g__norank_f__norank_o__Clostridia_vadinBB60_group	ASV2018	0	0	0	0	0	0	0	0	0	0.0530316	0.0176772	0	0	0	0	0	0	0	0	0.0117848	0
d__Bacteria	k__norank_d__Bacteria	p__Firmicutes	c__Clostridia	o__Clostridia_UCG-014	f__norank_o__Clostridia_UCG-014	g__norank_f__norank_o__Clostridia_UCG-014	s__unclassified_g__norank_f__norank_o__Clostridia_UCG-014	ASV2204	0	0	0	0	0	0	0	0	0	0	0	0	0.0176772	0	0.0707089	0	0	0	0	0	0.014731
d__Bacteria	k__norank_d__Bacteria	p__Firmicutes	c__Clostridia	o__Christensenellales	f__Christensenellaceae	g__norank_f__Christensenellaceae	s__uncultured_bacterium_g__norank_f__Christensenellaceae	ASV2908	0	0	0	0	0	0	0.0530316	0	0	0	0	0	0	0	0.0176772	0	0	0	0	0.00883861	0.0029462
d__Bacteria	k__norank_d__Bacteria	p__Firmicutes	c__Clostridia	o__Oscillospirales	f__Eubacterium_coprostanoligenes_group	g__norank_f__Eubacterium_coprostanoligenes_group	s__unclassified_g__norank_f__Eubacterium_coprostanoligenes_group	ASV1056	0	0	0	0	0	0	0	0	0.0353544	0	0	0	0.0353544	0	0	0	0	0	0	0.0058924	0.0058924
d__Bacteria	k__norank_d__Bacteria	p__Firmicutes	c__Clostridia	o__Clostridia_vadinBB60_group	f__norank_o__Clostridia_vadinBB60_group	g__norank_f__norank_o__Clostridia_vadinBB60_group	s__uncultured_prokaryote_g__norank_f__norank_o__Clostridia_vadinBB60_group	ASV931	0	0	0	0	0	0	0	0	0	0	0	0	0	0.0176772	0	0	0.0530316	0	0	0	0.0117848
d__Bacteria	k__norank_d__Bacteria	p__Firmicutes	c__Bacilli	o__RF39	f__norank_o__RF39	g__norank_f__norank_o__RF39	s__uncultured_bacterium_g__norank_f__norank_o__RF39	ASV1139	0	0	0	0	0	0	0.0176772	0	0	0	0	0	0	0.0176772	0	0	0	0	0	0.0029462	0.0029462
d__Bacteria	k__norank_d__Bacteria	p__Firmicutes	c__Clostridia	o__Lachnospirales	f__Lachnospiraceae	g__Blautia	s__unclassified_g__Blautia	ASV1141	0	0	0	0	0	0	0	0	0	0	0	0	0.0176772	0	0	0.0176772	0	0	0	0	0.0058924
d__Bacteria	k__norank_d__Bacteria	p__Firmicutes	c__Clostridia	o__Lachnospirales	f__Lachnospiraceae	g__unclassified_f__Lachnospiraceae	s__unclassified_f__Lachnospiraceae	ASV2168	0	0	0	0	0	0	0	0.0176772	0	0	0	0	0	0	0	0	0	0.0353544	0	0.0029462	0.0058924
d__Bacteria	k__norank_d__Bacteria	p__Firmicutes	c__Clostridia	o__Clostridia_vadinBB60_group	f__norank_o__Clostridia_vadinBB60_group	g__norank_f__norank_o__Clostridia_vadinBB60_group	s__uncultured_bacterium_g__norank_f__norank_o__Clostridia_vadinBB60_group	ASV550	0	0	0	0	0	0	0	0.0353544	0	0.0353544	0	0	0	0	0	0	0	0	0	0.0117848	0
d__Bacteria	k__norank_d__Bacteria	p__Firmicutes	c__Clostridia	o__Clostridia_vadinBB60_group	f__norank_o__Clostridia_vadinBB60_group	g__norank_f__norank_o__Clostridia_vadinBB60_group	s__uncultured_bacterium_g__norank_f__norank_o__Clostridia_vadinBB60_group	ASV2840	0	0.0353544	0	0	0	0	0	0	0	0	0.0176772	0	0	0	0	0	0	0	0.0058924	0.0029462	0
d__Bacteria	k__norank_d__Bacteria	p__Firmicutes	c__Clostridia	o__Oscillospirales	f__Ruminococcaceae	g__unclassified_f__Ruminococcaceae	s__unclassified_f__Ruminococcaceae	ASV1715	0	0	0	0	0	0.176772	0	0	0	0.0530316	0	0	0	0	0	0	0	0	0.029462	0.00883861	0
d__Bacteria	k__norank_d__Bacteria	p__Firmicutes	c__Clostridia	o__Oscillospirales	f__Oscillospiraceae	g__Oscillospira	s__uncultured_bacterium_g__Oscillospira	ASV1067	0	0	0	0	0	0	0.0883861	0	0	0	0	0	0	0.0176772	0	0	0	0	0	0.014731	0.0029462
d__Bacteria	k__norank_d__Bacteria	p__Firmicutes	c__Clostridia	o__Clostridia_vadinBB60_group	f__norank_o__Clostridia_vadinBB60_group	g__norank_f__norank_o__Clostridia_vadinBB60_group	s__unclassified_g__norank_f__norank_o__Clostridia_vadinBB60_group	ASV840	0	0	0	0	0	0	0	0	0	0	0	0	0	0.194449	0.106063	0	0	0	0	0	0.0500854
d__Bacteria	k__norank_d__Bacteria	p__Firmicutes	c__Clostridia	o__Christensenellales	f__Christensenellaceae	g__Christensenellaceae_R-7_group	s__unclassified_g__Christensenellaceae_R-7_group	ASV2073	0	0.0707089	0.0176772	0	0	0	0	0	0	0	0	0	0	0	0	0	0	0	0.014731	0	0
d__Bacteria	k__norank_d__Bacteria	p__Firmicutes	c__Clostridia	o__Oscillospirales	f__Oscillospiraceae	g__Oscillibacter	s__unclassified_g__Oscillibacter	ASV551	0	0	0	0	0	0	0	0	0	0	0	0	0	0.0353544	0	0.0176772	0	0	0	0	0.00883861
d__Bacteria	k__norank_d__Bacteria	p__Firmicutes	c__Clostridia	o__Oscillospirales	f__Oscillospiraceae	g__Pseudoflavonifractor	s__uncultured_bacterium_g__Pseudoflavonifractor	ASV1444	0	0	0	0	0	0	0	0	0	0	0	0	0	0	0.0530316	0	0	0.0176772	0	0	0.0117848
d__Bacteria	k__norank_d__Bacteria	p__Firmicutes	c__Bacilli	o__RF39	f__norank_o__RF39	g__norank_f__norank_o__RF39	s__unclassified_g__norank_f__norank_o__RF39	ASV1691	0	0	0	0	0	0	0	0.0530316	0	0.0707089	0	0	0	0	0	0	0	0	0	0.0206234	0
d__Bacteria	k__norank_d__Bacteria	p__Firmicutes	c__Clostridia	o__Oscillospirales	f__Oscillospiraceae	g__Oscillibacter	s__unclassified_g__Oscillibacter	ASV4317	0	0	0	0	0	0	0	0	0.0176772	0	0	0	0	0	0	0	0.0530316	0	0	0.0029462	0.00883861
d__Bacteria	k__norank_d__Bacteria	p__Proteobacteria	c__Gammaproteobacteria	o__Burkholderiales	f__Sutterellaceae	g__Parasutterella	s__gut_metagenome_g__Parasutterella	ASV3835	0	0	0	0	0	0	0	0	0	0	0.0176772	0	0	0	0	0	0	0.0176772	0	0.0029462	0.0029462
d__Bacteria	k__norank_d__Bacteria	p__Firmicutes	c__Clostridia	o__Clostridia_UCG-014	f__norank_o__Clostridia_UCG-014	g__norank_f__norank_o__Clostridia_UCG-014	s__uncultured_Firmicutes_bacterium_g__norank_f__norank_o__Clostridia_UCG-014	ASV1128	0	0	0	0	0	0	0	0	0	0	0	0	0	0	0.0883861	0	0	0.0176772	0	0	0.0176772
d__Bacteria	k__norank_d__Bacteria	p__Firmicutes	c__Clostridia	o__Clostridia_vadinBB60_group	f__norank_o__Clostridia_vadinBB60_group	g__norank_f__norank_o__Clostridia_vadinBB60_group	s__unclassified_g__norank_f__norank_o__Clostridia_vadinBB60_group	ASV559	0	0	0	0	0.0530316	0	0	0	0	0	0	0.0176772	0	0	0	0	0	0	0.00883861	0.0029462	0
d__Bacteria	k__norank_d__Bacteria	p__Cyanobacteria	c__Vampirivibrionia	o__Gastranaerophilales	f__norank_o__Gastranaerophilales	g__norank_f__norank_o__Gastranaerophilales	s__uncultured_bacterium_g__norank_f__norank_o__Gastranaerophilales	ASV1499	0	0	0	0	0	0	0	0	0	0.282835	0	0.0176772	0	0	0	0	0	0	0	0.0500854	0
d__Bacteria	k__norank_d__Bacteria	p__Firmicutes	c__Clostridia	o__Lachnospirales	f__Lachnospiraceae	g__Eubacterium_hallii_group	s__uncultured_bacterium_g__Eubacterium_hallii_group	ASV2707	0	0	0.0353544	0	0	0	0	0	0	0	0	0	0	0	0	0	0	0.0530316	0.0058924	0	0.00883861
d__Bacteria	k__norank_d__Bacteria	p__Firmicutes	c__Bacilli	o__RF39	f__norank_o__RF39	g__norank_f__norank_o__RF39	s__uncultured_bacterium_g__norank_f__norank_o__RF39	ASV2873	0	0	0	0	0	0	0	0	0	0	0	0	0	0	0.0353544	0	0.212127	0	0	0	0.0412468
d__Bacteria	k__norank_d__Bacteria	p__Firmicutes	c__Clostridia	o__Oscillospirales	f__Oscillospiraceae	g__unclassified_f__Oscillospiraceae	s__unclassified_f__Oscillospiraceae	ASV2158	0	0	0	0	0	0	0	0	0	0	0	0	0	0	0	0	0.0176772	0.0353544	0	0	0.00883861
d__Bacteria	k__norank_d__Bacteria	p__Firmicutes	c__Clostridia	o__Lachnospirales	f__Lachnospiraceae	g__Ruminococcus_torques_group	s__uncultured_Clostridiales_bacterium_g__Ruminococcus_torques_group	ASV4670	0	0	0	0	0	0	0	0	0.0707089	0	0	0	0.106063	0	0	0	0	0	0	0.0117848	0.0176772
d__Bacteria	k__norank_d__Bacteria	p__Firmicutes	c__Clostridia	o__Oscillospirales	f__Ruminococcaceae	g__unclassified_f__Ruminococcaceae	s__unclassified_f__Ruminococcaceae	ASV1476	0	0	0	0	0	0	0	0	0	0	0	0	0.0707089	0	0.0176772	0	0	0	0	0	0.014731
d__Bacteria	k__norank_d__Bacteria	p__Firmicutes	c__Clostridia	o__Oscillospirales	f__Butyricicoccaceae	g__Butyricicoccus	s__unclassified_g__Butyricicoccus	ASV3700	0	0	0.0353544	0	0	0	0	0	0.0530316	0	0	0	0	0	0	0	0	0	0.0058924	0.00883861	0
d__Bacteria	k__norank_d__Bacteria	p__Firmicutes	c__Clostridia	o__Clostridia_vadinBB60_group	f__norank_o__Clostridia_vadinBB60_group	g__norank_f__norank_o__Clostridia_vadinBB60_group	s__uncultured_bacterium_g__norank_f__norank_o__Clostridia_vadinBB60_group	ASV1467	0	0	0	0	0	0	0	0	0	0	0	0	0.0530316	0	0	0	0	0.0883861	0	0	0.0235696
d__Bacteria	k__norank_d__Bacteria	p__Firmicutes	c__Clostridia	o__Oscillospirales	f__Oscillospiraceae	g__unclassified_f__Oscillospiraceae	s__unclassified_f__Oscillospiraceae	ASV968	0	0	0	0	0	0	0	0	0	0	0.0707089	0	0	0.0707089	0	0	0	0	0	0.0117848	0.0117848
d__Bacteria	k__norank_d__Bacteria	p__Firmicutes	c__Bacilli	o__RF39	f__norank_o__RF39	g__norank_f__norank_o__RF39	s__unclassified_g__norank_f__norank_o__RF39	ASV1486	0	0	0	0	0	0	0	0	0	0	0	0	0	0	0	0.0176772	0	0.0353544	0	0	0.00883861
d__Bacteria	k__norank_d__Bacteria	p__Firmicutes	c__Clostridia	o__Monoglobales	f__Monoglobaceae	g__Monoglobus	s__unclassified_g__Monoglobus	ASV1169	0	0	0	0	0	0	0	0	0	0	0	0	0	0.0176772	0	0	0.0883861	0	0	0	0.0176772
d__Bacteria	k__norank_d__Bacteria	p__Firmicutes	c__Bacilli	o__RF39	f__norank_o__RF39	g__norank_f__norank_o__RF39	s__uncultured_bacterium_g__norank_f__norank_o__RF39	ASV1736	0	0	0	0	0	0	0	0	0	0	0	0	0	0	0.0353544	0	0.0176772	0	0	0	0.00883861
d__Bacteria	k__norank_d__Bacteria	p__Actinobacteriota	c__Coriobacteriia	o__Coriobacteriales	f__Eggerthellaceae	g__CHKCI002	s__uncultured_bacterium_g__CHKCI002	ASV4676	0	0	0	0	0	0	0	0	0	0.0530316	0.106063	0	0	0	0	0	0	0	0	0.0265158	0
d__Bacteria	k__norank_d__Bacteria	p__Firmicutes	c__Clostridia	o__Oscillospirales	f__Oscillospiraceae	g__unclassified_f__Oscillospiraceae	s__unclassified_f__Oscillospiraceae	ASV2176	0	0	0	0	0	0.0353544	0	0	0	0	0	0	0	0	0	0	0	0.0176772	0.0058924	0	0.0029462
d__Bacteria	k__norank_d__Bacteria	p__Firmicutes	c__Clostridia	o__Clostridia_UCG-014	f__norank_o__Clostridia_UCG-014	g__norank_f__norank_o__Clostridia_UCG-014	s__unclassified_g__norank_f__norank_o__Clostridia_UCG-014	ASV992	0	0	0	0	0	0	0	0.0353544	0	0	0	0	0	0.0530316	0	0	0	0	0	0.0058924	0.00883861
d__Bacteria	k__norank_d__Bacteria	p__Firmicutes	c__Clostridia	o__Oscillospirales	f__Butyricicoccaceae	g__UCG-009	s__unclassified_g__UCG-009	ASV1028	0	0	0	0	0	0	0	0	0	0	0	0.0176772	0	0.0353544	0	0	0	0	0	0.0029462	0.0058924
d__Bacteria	k__norank_d__Bacteria	p__Firmicutes	c__Clostridia	o__Oscillospirales	f__Butyricicoccaceae	g__UCG-009	s__unclassified_g__UCG-009	ASV771	0	0.0176772	0	0	0	0	0	0	0	0	0	0.0176772	0	0	0	0	0	0	0.0029462	0.0029462	0
d__Bacteria	k__norank_d__Bacteria	p__Firmicutes	c__Clostridia	o__Christensenellales	f__Christensenellaceae	g__Christensenellaceae_R-7_group	s__unclassified_g__Christensenellaceae_R-7_group	ASV1154	0	0	0	0	0	0	0	0	0	0	0	0	0	0.0176772	0	0	0.0176772	0	0	0	0.0058924
d__Bacteria	k__norank_d__Bacteria	p__Firmicutes	c__Bacilli	o__RF39	f__norank_o__RF39	g__norank_f__norank_o__RF39	s__unclassified_g__norank_f__norank_o__RF39	ASV1463	0	0	0	0	0	0	0.0353544	0	0	0	0	0	0.0353544	0	0	0	0	0	0	0.0058924	0.0058924
d__Bacteria	k__norank_d__Bacteria	p__Firmicutes	c__Bacilli	o__RF39	f__norank_o__RF39	g__norank_f__norank_o__RF39	s__unclassified_g__norank_f__norank_o__RF39	ASV3434	0	0.265158	0	0	0	0	0	0	0	0	0	0	0	0	0	0	0.335867	0	0.044193	0	0.0559778
d__Bacteria	k__norank_d__Bacteria	p__Firmicutes	c__Clostridia	o__Lachnospirales	f__Lachnospiraceae	g__unclassified_f__Lachnospiraceae	s__unclassified_f__Lachnospiraceae	ASV765	0	0	0	0	0	0	0	0	0	0	0	0	0	0	0	0.0176772	0	0.0176772	0	0	0.0058924
d__Bacteria	k__norank_d__Bacteria	p__Firmicutes	c__Clostridia	o__unclassified_c__Clostridia	f__unclassified_c__Clostridia	g__unclassified_c__Clostridia	s__unclassified_c__Clostridia	ASV650	0	0	0	0	0	0	0	0	0	0	0.0176772	0	0	0	0	0	0	0.0530316	0	0.0029462	0.00883861
d__Bacteria	k__norank_d__Bacteria	p__Firmicutes	c__Clostridia	o__Oscillospirales	f__Oscillospiraceae	g__unclassified_f__Oscillospiraceae	s__unclassified_f__Oscillospiraceae	ASV1264	0	0	0	0.0353544	0	0	0	0	0	0	0	0	0	0	0	0	0.0176772	0	0.0058924	0	0.0029462
d__Bacteria	k__norank_d__Bacteria	p__Firmicutes	c__Clostridia	o__Oscillospirales	f__Oscillospiraceae	g__Oscillospira	s__unclassified_g__Oscillospira	ASV898	0	0	0	0	0	0	0.0176772	0	0	0	0	0	0	0.0707089	0	0	0	0	0	0.0029462	0.0117848
d__Bacteria	k__norank_d__Bacteria	p__Firmicutes	c__Clostridia	o__Oscillospirales	f__Butyricicoccaceae	g__Butyricicoccus	s__unclassified_g__Butyricicoccus	ASV6367	0	0	0.0176772	0.0530316	0	0	0	0	0	0	0	0	0	0	0	0	0	0	0.0117848	0	0
d__Bacteria	k__norank_d__Bacteria	p__Firmicutes	c__Clostridia	o__Oscillospirales	f__UCG-010	g__norank_f__UCG-010	s__uncultured_bacterium_g__norank_f__UCG-010	ASV1149	0	0	0	0.0176772	0	0	0	0	0.0176772	0	0	0	0	0	0	0	0	0	0.0029462	0.0029462	0
d__Bacteria	k__norank_d__Bacteria	p__Firmicutes	c__Clostridia	o__Clostridia_UCG-014	f__norank_o__Clostridia_UCG-014	g__norank_f__norank_o__Clostridia_UCG-014	s__unclassified_g__norank_f__norank_o__Clostridia_UCG-014	ASV3441	0	0.0353544	0	0	0	0	0	0	0	0	0	0	0	0	0.0176772	0	0	0	0.0058924	0	0.0029462
d__Bacteria	k__norank_d__Bacteria	p__Firmicutes	c__Clostridia	o__Oscillospirales	f__Ruminococcaceae	g__unclassified_f__Ruminococcaceae	s__unclassified_f__Ruminococcaceae	ASV691	0	0	0	0	0	0	0	0	0.0176772	0	0.0176772	0	0	0	0	0	0	0	0	0.0058924	0
d__Bacteria	k__norank_d__Bacteria	p__Bacteroidota	c__Bacteroidia	o__Bacteroidales	f__Tannerellaceae	g__Parabacteroides	s__unclassified_g__Parabacteroides	ASV3032	0	0	0.0176772	0.0176772	0	0	0	0	0	0	0	0	0	0	0	0	0	0	0.0058924	0	0
d__Bacteria	k__norank_d__Bacteria	p__Firmicutes	c__Clostridia	o__Clostridia_vadinBB60_group	f__norank_o__Clostridia_vadinBB60_group	g__norank_f__norank_o__Clostridia_vadinBB60_group	s__uncultured_bacterium_g__norank_f__norank_o__Clostridia_vadinBB60_group	ASV661	0	0	0	0	0	0	0	0.0176772	0	0	0	0	0	0	0	0	0.0530316	0	0	0.0029462	0.00883861
d__Bacteria	k__norank_d__Bacteria	p__Cyanobacteria	c__Vampirivibrionia	o__Gastranaerophilales	f__norank_o__Gastranaerophilales	g__norank_f__norank_o__Gastranaerophilales	s__uncultured_bacterium_g__norank_f__norank_o__Gastranaerophilales	ASV1003	0	0	0	0	0	0	0	0	0	0	0	0	0	0	0	0	0.0176772	0.0176772	0	0	0.0058924
d__Bacteria	k__norank_d__Bacteria	p__Firmicutes	c__Clostridia	o__Oscillospirales	f__Eubacterium_coprostanoligenes_group	g__norank_f__Eubacterium_coprostanoligenes_group	s__uncultured_Clostridium_sp._g__norank_f__Eubacterium_coprostanoligenes_group	ASV2558	0	0	0	0	0	0	0.0530316	0	0	0	0.0176772	0	0	0	0	0	0	0	0	0.0117848	0
d__Bacteria	k__norank_d__Bacteria	p__Firmicutes	c__Clostridia	o__Lachnospirales	f__Lachnospiraceae	g__unclassified_f__Lachnospiraceae	s__unclassified_f__Lachnospiraceae	ASV6635	0	0	0	0	0	0	0	0	0	0	0	0.0883861	0	0	0.0530316	0	0	0	0	0.014731	0.00883861
d__Bacteria	k__norank_d__Bacteria	p__Firmicutes	c__Clostridia	o__Lachnospirales	f__Lachnospiraceae	g__unclassified_f__Lachnospiraceae	s__unclassified_f__Lachnospiraceae	ASV1474	0	0	0.0353544	0	0	0	0	0	0	0	0	0	0	0	0	0	0	0.0530316	0.0058924	0	0.00883861
d__Bacteria	k__norank_d__Bacteria	p__Firmicutes	c__Clostridia	o__Clostridia_UCG-014	f__norank_o__Clostridia_UCG-014	g__norank_f__norank_o__Clostridia_UCG-014	s__unclassified_g__norank_f__norank_o__Clostridia_UCG-014	ASV4537	0	0	0	0.0176772	0	0	0	0	0	0.0353544	0	0	0	0	0	0	0	0	0.0029462	0.0058924	0
d__Bacteria	k__norank_d__Bacteria	p__Actinobacteriota	c__Coriobacteriia	o__Coriobacteriales	f__Eggerthellaceae	g__unclassified_f__Eggerthellaceae	s__unclassified_f__Eggerthellaceae	ASV709	0	0	0	0.0353544	0	0.0176772	0	0	0	0	0	0	0	0	0	0	0	0	0.00883861	0	0
d__Bacteria	k__norank_d__Bacteria	p__Firmicutes	c__Bacilli	o__RF39	f__norank_o__RF39	g__norank_f__norank_o__RF39	s__unclassified_g__norank_f__norank_o__RF39	ASV457	0	0	0	0	0.0176772	0	0	0	0	0	0	0	0.0353544	0	0	0	0	0	0.0029462	0	0.0058924
d__Bacteria	k__norank_d__Bacteria	p__Firmicutes	c__Clostridia	o__Peptococcales	f__Peptococcaceae	g__norank_f__Peptococcaceae	s__unclassified_g__norank_f__Peptococcaceae	ASV996	0	0	0	0	0	0	0	0	0	0	0	0	0	0.0176772	0.0353544	0	0	0	0	0	0.00883861
d__Bacteria	k__norank_d__Bacteria	p__Firmicutes	c__Clostridia	o__Peptococcales	f__Peptococcaceae	g__norank_f__Peptococcaceae	s__uncultured_bacterium_g__norank_f__Peptococcaceae	ASV1106	0	0	0	0	0	0	0.0176772	0	0	0	0	0	0	0.0707089	0	0	0	0	0	0.0029462	0.0117848
d__Bacteria	k__norank_d__Bacteria	p__Firmicutes	c__Clostridia	o__Oscillospirales	f__Ruminococcaceae	g__unclassified_f__Ruminococcaceae	s__unclassified_f__Ruminococcaceae	ASV1087	0	0	0	0	0	0	0	0	0	0	0	0	0	0	0.0176772	0	0.0883861	0	0	0	0.0176772
d__Bacteria	k__norank_d__Bacteria	p__Firmicutes	c__Bacilli	o__RF39	f__norank_o__RF39	g__norank_f__norank_o__RF39	s__uncultured_bacterium_g__norank_f__norank_o__RF39	ASV2469	0	0	0	0	0	0	0	0	0	0	0	0	0	0	0	0.0176772	0	0.0530316	0	0	0.0117848
d__Bacteria	k__norank_d__Bacteria	p__Firmicutes	c__Clostridia	o__Oscillospirales	f__Ruminococcaceae	g__norank_f__Ruminococcaceae	s__Clostridium_sp._SN17	ASV2696	0	0	0	0	0	0	0	0.0707089	0	0.0176772	0	0	0	0	0	0	0	0	0	0.014731	0
d__Bacteria	k__norank_d__Bacteria	p__Firmicutes	c__Clostridia	o__Peptostreptococcales-Tissierellales	f__Peptostreptococcaceae	g__Romboutsia	s__unclassified_g__Romboutsia	ASV2151	0	0	0	0	0	0	0	0	0.0353544	0	0	0.0176772	0	0	0	0	0	0	0	0.00883861	0
d__Bacteria	k__norank_d__Bacteria	p__Firmicutes	c__Clostridia	o__Oscillospirales	f__Oscillospiraceae	g__Oscillospira	s__unclassified_g__Oscillospira	ASV3267	0	0	0	0	0	0	0	0	0	0.0176772	0	0	0	0	0	0	0	0.12374	0	0.0029462	0.0206234
d__Bacteria	k__norank_d__Bacteria	p__Firmicutes	c__Clostridia	o__Oscillospirales	f__Oscillospiraceae	g__unclassified_f__Oscillospiraceae	s__unclassified_f__Oscillospiraceae	ASV985	0	0	0	0	0	0	0	0	0	0	0.0176772	0	0	0.0530316	0	0	0	0	0	0.0029462	0.00883861
d__Bacteria	k__norank_d__Bacteria	p__Firmicutes	c__Clostridia	o__Lachnospirales	f__Lachnospiraceae	g__Ruminococcus_torques_group	s__unclassified_g__Ruminococcus_torques_group	ASV984	0	0	0	0	0	0	0	0	0	0	0	0	0	0.0353544	0	0.106063	0	0	0	0	0.0235696
d__Bacteria	k__norank_d__Bacteria	p__Firmicutes	c__Clostridia	o__Clostridia_UCG-014	f__norank_o__Clostridia_UCG-014	g__norank_f__norank_o__Clostridia_UCG-014	s__unclassified_g__norank_f__norank_o__Clostridia_UCG-014	ASV4030	0	0	0	0	0	0	0	0	0	0	0	0.0707089	0	0	0	0.0353544	0	0	0	0.0117848	0.0058924
d__Bacteria	k__norank_d__Bacteria	p__Firmicutes	c__Clostridia	o__Clostridia_vadinBB60_group	f__norank_o__Clostridia_vadinBB60_group	g__norank_f__norank_o__Clostridia_vadinBB60_group	s__uncultured_Thermoanaerobacterales_bacterium_g__norank	ASV1097	0	0	0	0	0	0	0	0	0	0	0	0	0	0.0176772	0.0353544	0	0	0	0	0	0.00883861
d__Bacteria	k__norank_d__Bacteria	p__Firmicutes	c__Clostridia	o__Oscillospirales	f__Oscillospiraceae	g__Flavonifractor	s__uncultured_bacterium_g__Flavonifractor	ASV683	0	0.0353544	0	0	0.0176772	0	0	0	0	0	0	0	0	0	0	0	0	0	0.00883861	0	0
d__Bacteria	k__norank_d__Bacteria	p__Firmicutes	c__Clostridia	o__Peptostreptococcales-Tissierellales	f__Anaerovoracaceae	g__unclassified_f__Anaerovoracaceae	s__unclassified_f__Anaerovoracaceae	ASV2153	0	0	0	0	0	0	0	0	0	0	0	0	0	0	0	0.247481	0.0530316	0	0	0	0.0500854
d__Bacteria	k__norank_d__Bacteria	p__Firmicutes	c__Clostridia	o__Oscillospirales	f__Oscillospiraceae	g__V9D2013_group	s__uncultured_bacterium_g__V9D2013_group	ASV1156	0	0	0	0	0	0	0	0	0	0	0	0	0	0.0176772	0	0	0	0.0176772	0	0	0.0058924
d__Bacteria	k__norank_d__Bacteria	p__Firmicutes	c__Bacilli	o__Erysipelotrichales	f__Erysipelotrichaceae	g__norank_f__Erysipelotrichaceae	s__Clostridiales_bacterium_60-7e	ASV989	0	0	0	0	0	0	0	0	0	0	0	0	0	0.0176772	0	0	0	0.0883861	0	0	0.0176772
d__Bacteria	k__norank_d__Bacteria	p__Firmicutes	c__Clostridia	o__Oscillospirales	f__Butyricicoccaceae	g__Butyricicoccus	s__unclassified_g__Butyricicoccus	ASV4315	0	0	0	0	0	0	0	0	0	0.0883861	0.0353544	0	0	0	0	0	0	0	0	0.0206234	0
d__Bacteria	k__norank_d__Bacteria	p__Firmicutes	c__Clostridia	o__Oscillospirales	f__Ruminococcaceae	g__unclassified_f__Ruminococcaceae	s__unclassified_f__Ruminococcaceae	ASV1168	0	0	0	0	0	0	0.0176772	0	0	0	0	0	0	0.0353544	0	0	0	0	0	0.0029462	0.0058924
d__Bacteria	k__norank_d__Bacteria	p__Firmicutes	c__Clostridia	o__Oscillospirales	f__Ruminococcaceae	g__Anaerofilum	s__uncultured_bacterium_g__Anaerofilum	ASV1993	0	0	0	0	0	0	0.0353544	0	0	0	0	0.0176772	0	0	0	0	0	0	0	0.00883861	0
d__Bacteria	k__norank_d__Bacteria	p__Actinobacteriota	c__Coriobacteriia	o__Coriobacteriales	f__Coriobacteriaceae	g__Collinsella	s__unclassified_g__Collinsella	ASV630	0	0	0	0	0	0	0	0	0	0	0	0.0176772	0.0176772	0	0	0	0	0	0	0.0029462	0.0029462
d__Bacteria	k__norank_d__Bacteria	p__Firmicutes	c__Clostridia	o__Clostridia_UCG-014	f__norank_o__Clostridia_UCG-014	g__norank_f__norank_o__Clostridia_UCG-014	s__unclassified_g__norank_f__norank_o__Clostridia_UCG-014	ASV2422	0	0	0	0	0	0	0	0	0	0	0	0	0	0	0.0883861	0.0353544	0	0	0	0	0.0206234
d__Bacteria	k__norank_d__Bacteria	p__Firmicutes	c__Clostridia	o__Lachnospirales	f__Lachnospiraceae	g__unclassified_f__Lachnospiraceae	s__unclassified_f__Lachnospiraceae	ASV6783	0	0	0	0	0	0	0.0176772	0.0707089	0	0	0	0	0	0	0	0	0	0	0	0.014731	0
d__Bacteria	k__norank_d__Bacteria	p__Firmicutes	c__Clostridia	o__Oscillospirales	f__Butyricicoccaceae	g__unclassified_f__Butyricicoccaceae	s__unclassified_f__Butyricicoccaceae	ASV2205	0	0	0	0	0	0	0.0176772	0	0	0	0	0	0.0176772	0	0	0	0	0	0	0.0029462	0.0029462
d__Bacteria	k__norank_d__Bacteria	p__Firmicutes	c__Clostridia	o__Lachnospirales	f__Lachnospiraceae	g__unclassified_f__Lachnospiraceae	s__unclassified_f__Lachnospiraceae	ASV3294	0	0.0176772	0	0	0	0	0.0176772	0	0	0	0	0	0	0	0	0	0	0	0.0029462	0.0029462	0
d__Bacteria	k__norank_d__Bacteria	p__Firmicutes	c__Clostridia	o__Clostridia_UCG-014	f__norank_o__Clostridia_UCG-014	g__norank_f__norank_o__Clostridia_UCG-014	s__unclassified_g__norank_f__norank_o__Clostridia_UCG-014	ASV2242	0	0	0	0	0	0	0.0176772	0	0	0	0.0353544	0	0	0	0	0	0	0	0	0.00883861	0
d__Bacteria	k__norank_d__Bacteria	p__Firmicutes	c__Clostridia	o__Clostridia_vadinBB60_group	f__norank_o__Clostridia_vadinBB60_group	g__norank_f__norank_o__Clostridia_vadinBB60_group	s__uncultured_bacterium_g__norank_f__norank_o__Clostridia_vadinBB60_group	ASV4840	0	0	0	0	0	0	0	0	0.0176772	0.0176772	0	0	0	0	0	0	0	0	0	0.0058924	0
d__Bacteria	k__norank_d__Bacteria	p__Firmicutes	c__Clostridia	o__Lachnospirales	f__Lachnospiraceae	g__Ruminococcus_torques_group	s__unclassified_g__Ruminococcus_torques_group	ASV1095	0	0	0	0	0	0	0	0	0	0	0	0	0	0.0176772	0	0	0.0353544	0	0	0	0.00883861
d__Bacteria	k__norank_d__Bacteria	p__Bacteroidota	c__Bacteroidia	o__Bacteroidales	f__Rikenellaceae	g__Alistipes	s__unclassified_g__Alistipes	ASV10761	0	0	0	0	0	0	0	0	0	0	0	0	0	0	0	0	0.159095	0.0883861	0	0	0.0412468
d__Bacteria	k__norank_d__Bacteria	p__Firmicutes	c__Bacilli	o__RF39	f__norank_o__RF39	g__norank_f__norank_o__RF39	s__unclassified_g__norank_f__norank_o__RF39	ASV1091	0	0	0	0	0	0	0	0	0	0	0	0	0	0.0353544	0.0176772	0	0	0	0	0	0.00883861
d__Bacteria	k__norank_d__Bacteria	p__Firmicutes	c__Clostridia	o__Clostridia_vadinBB60_group	f__norank_o__Clostridia_vadinBB60_group	g__norank_f__norank_o__Clostridia_vadinBB60_group	s__uncultured_Clostridia_bacterium_g__norank_f__norank_o__Clostridia_vadinBB60_group	ASV506	0	0	0	0	0.0176772	0	0	0	0	0	0.0176772	0	0	0	0	0	0	0	0.0029462	0.0029462	0
d__Bacteria	k__norank_d__Bacteria	p__Firmicutes	c__Clostridia	o__Oscillospirales	f__Butyricicoccaceae	g__Butyricicoccus	s__unclassified_g__Butyricicoccus	ASV937	0	0	0	0	0	0	0	0	0	0.0530316	0	0	0	0.0353544	0	0	0	0	0	0.00883861	0.0058924
d__Bacteria	k__norank_d__Bacteria	p__Desulfobacterota	c__Desulfovibrionia	o__Desulfovibrionales	f__Desulfovibrionaceae	g__Bilophila	s__uncultured_delta_proteobacterium_g__Bilophila	ASV658	0	0.0176772	0	0	0	0.0176772	0	0	0	0	0	0	0	0	0	0	0	0	0.0058924	0	0
d__Bacteria	k__norank_d__Bacteria	p__Firmicutes	c__Clostridia	o__Clostridia_UCG-014	f__norank_o__Clostridia_UCG-014	g__norank_f__norank_o__Clostridia_UCG-014	s__unclassified_g__norank_f__norank_o__Clostridia_UCG-014	ASV1100	0	0	0	0	0	0	0.0176772	0	0	0	0	0	0	0.0176772	0	0	0	0	0	0.0029462	0.0029462
d__Bacteria	k__norank_d__Bacteria	p__Firmicutes	c__Bacilli	o__Erysipelotrichales	f__Erysipelatoclostridiaceae	g__Erysipelotrichaceae_UCG-003	s__unclassified_g__Erysipelotrichaceae_UCG-003	ASV2595	0	0	0	0	0	0	0	0	0	0	0.0176772	0	0	0	0	0.0176772	0	0	0	0.0029462	0.0029462
d__Bacteria	k__norank_d__Bacteria	p__Firmicutes	c__Clostridia	o__Oscillospirales	f__norank_o__Oscillospirales	g__norank_f__norank_o__Oscillospirales	s__metagenome_g__norank_f__norank_o__Oscillospirales	ASV629	0	0	0	0.0176772	0	0	0	0	0	0	0.0176772	0	0	0	0	0	0	0	0.0029462	0.0029462	0
d__Bacteria	k__norank_d__Bacteria	p__Firmicutes	c__Bacilli	o__Lactobacillales	f__Lactobacillaceae	g__Pediococcus	s__unclassified_g__Pediococcus	ASV1740	0	0	0.0707089	0.0353544	0	0	0	0	0	0	0	0	0	0	0	0	0	0	0.0176772	0	0
d__Bacteria	k__norank_d__Bacteria	p__Firmicutes	c__Clostridia	o__Clostridia_vadinBB60_group	f__norank_o__Clostridia_vadinBB60_group	g__norank_f__norank_o__Clostridia_vadinBB60_group	s__uncultured_bacterium_g__norank_f__norank_o__Clostridia_vadinBB60_group	ASV6362	0	0	0	0	0	0	0	0	0	0	0	0	0	0	0	0.0353544	0	0.282835	0	0	0.0530316
d__Bacteria	k__norank_d__Bacteria	p__Firmicutes	c__Bacilli	o__Lactobacillales	f__Lactobacillaceae	g__Lactobacillus	s__Lactobacillus_pontis	ASV3435	0	0.106063	0	0	0	0.0707089	0	0	0	0	0	0	0	0	0	0	0	0	0.029462	0	0
d__Bacteria	k__norank_d__Bacteria	p__Firmicutes	c__Clostridia	o__Lachnospirales	f__Lachnospiraceae	g__unclassified_f__Lachnospiraceae	s__unclassified_f__Lachnospiraceae	ASV644	0	0	0.0176772	0	0.0176772	0	0	0	0	0	0	0	0	0	0	0	0	0	0.0058924	0	0
d__Bacteria	k__norank_d__Bacteria	p__Firmicutes	c__Clostridia	o__Clostridia_vadinBB60_group	f__norank_o__Clostridia_vadinBB60_group	g__norank_f__norank_o__Clostridia_vadinBB60_group	s__uncultured_bacterium_g__norank_f__norank_o__Clostridia_vadinBB60_group	ASV518	0	0	0	0	0	0	0	0	0	0	0.0176772	0	0.0176772	0	0	0	0	0	0	0.0029462	0.0029462
d__Bacteria	k__norank_d__Bacteria	p__Firmicutes	c__Clostridia	o__Oscillospirales	f__Oscillospiraceae	g__Oscillibacter	s__unclassified_g__Oscillibacter	ASV777	0	0	0	0	0	0	0	0	0	0	0	0	0.0176772	0	0	0.0176772	0	0	0	0	0.0058924
d__Bacteria	k__norank_d__Bacteria	p__Firmicutes	c__Clostridia	o__Clostridia_UCG-014	f__norank_o__Clostridia_UCG-014	g__norank_f__norank_o__Clostridia_UCG-014	s__unclassified_g__norank_f__norank_o__Clostridia_UCG-014	ASV938	0	0	0	0	0	0	0	0	0	0	0	0	0	0.0176772	0	0.0530316	0	0	0	0	0.0117848
d__Bacteria	k__norank_d__Bacteria	p__Firmicutes	c__Clostridia	o__Clostridia_UCG-014	f__norank_o__Clostridia_UCG-014	g__norank_f__norank_o__Clostridia_UCG-014	s__unclassified_g__norank_f__norank_o__Clostridia_UCG-014	ASV5347	0	0	0	0	0	0	0	0	0	0	0	0.0176772	0	0	0	0	0	0.0176772	0	0.0029462	0.0029462
d__Bacteria	k__norank_d__Bacteria	p__Firmicutes	c__Clostridia	o__Lachnospirales	f__Lachnospiraceae	g__unclassified_f__Lachnospiraceae	s__unclassified_f__Lachnospiraceae	ASV951	0	0	0	0	0	0	0	0	0	0	0.106063	0	0	0.106063	0	0	0	0	0	0.0176772	0.0176772
d__Bacteria	k__norank_d__Bacteria	p__Firmicutes	c__Clostridia	o__Clostridia_UCG-014	f__norank_o__Clostridia_UCG-014	g__norank_f__norank_o__Clostridia_UCG-014	s__unclassified_g__norank_f__norank_o__Clostridia_UCG-014	ASV10458	0	0	0	0	0	0	0	0.212127	0	0.0353544	0	0	0	0	0	0	0	0	0	0.0412468	0
d__Bacteria	k__norank_d__Bacteria	p__Firmicutes	c__norank_p__Firmicutes	o__norank_c__norank_p__Firmicutes	f__norank_o__norank_c__norank_p__Firmicutes	g__norank_f__norank_o__norank_c__norank_p__Firmicutes	s__unclassified_g__norank_f__norank_o__norank_c__norank_p__Firmicutes	ASV712	0	0	0	0	0	0	0.0176772	0	0	0	0	0	0	0	0	0.0176772	0	0	0	0.0029462	0.0029462
d__Bacteria	k__norank_d__Bacteria	p__Firmicutes	c__Clostridia	o__Oscillospirales	f__Oscillospiraceae	g__unclassified_f__Oscillospiraceae	s__unclassified_f__Oscillospiraceae	ASV1788	0	0	0	0	0	0	0	0	0	0	0	0.0353544	0	0	0	0	0.0176772	0	0	0.0058924	0.0029462
d__Bacteria	k__norank_d__Bacteria	p__Firmicutes	c__Negativicutes	o__Veillonellales-Selenomonadales	f__Veillonellaceae	g__Megasphaera	s__Megasphaera_stantonii	ASV4539	0	0	0	0	0	0.0353544	0	0	0	0	0	0.0176772	0	0	0	0	0	0	0.0058924	0.0029462	0
d__Bacteria	k__norank_d__Bacteria	p__Firmicutes	c__Clostridia	o__Lachnospirales	f__Lachnospiraceae	g__unclassified_f__Lachnospiraceae	s__unclassified_f__Lachnospiraceae	ASV6360	0	0	0	0	0	0	0	0	0	0	0	0	0	0	0	0.0707089	0.0353544	0	0	0	0.0176772
d__Bacteria	k__norank_d__Bacteria	p__Firmicutes	c__Clostridia	o__Oscillospirales	f__Ruminococcaceae	g__unclassified_f__Ruminococcaceae	s__unclassified_f__Ruminococcaceae	ASV1609	0	0.0176772	0	0	0	0	0	0	0	0.0353544	0	0	0	0	0	0	0	0	0.0029462	0.0058924	0
d__Bacteria	k__norank_d__Bacteria	p__Firmicutes	c__Clostridia	o__Oscillospirales	f__Ruminococcaceae	g__unclassified_f__Ruminococcaceae	s__unclassified_f__Ruminococcaceae	ASV2745	0	0	0	0	0	0	0.0530316	0	0	0	0	0	0	0	0	0	0.0176772	0	0	0.00883861	0.0029462
d__Bacteria	k__norank_d__Bacteria	p__Firmicutes	c__Clostridia	o__Monoglobales	f__Monoglobaceae	g__Monoglobus	s__uncultured_bacterium_g__Monoglobus	ASV1593	0	0	0	0	0	0.0176772	0	0	0	0	0	0	0.0176772	0	0	0	0	0	0.0029462	0	0.0029462
d__Bacteria	k__norank_d__Bacteria	p__Firmicutes	c__Clostridia	o__Oscillospirales	f__unclassified_o__Oscillospirales	g__unclassified_o__Oscillospirales	s__unclassified_o__Oscillospirales	ASV797	0	0	0	0	0	0	0	0	0	0	0	0	0	0	0.0176772	0.0176772	0	0	0	0	0.0058924
d__Bacteria	k__norank_d__Bacteria	p__Firmicutes	c__Clostridia	o__Oscillospirales	f__Butyricicoccaceae	g__UCG-009	s__unclassified_g__UCG-009	ASV1104	0	0	0	0	0	0	0.0353544	0	0	0	0	0.0353544	0	0	0	0	0	0	0	0.0117848	0
d__Bacteria	k__norank_d__Bacteria	p__Firmicutes	c__Clostridia	o__Oscillospirales	f__Oscillospiraceae	g__UCG-005	s__unclassified_g__UCG-005	ASV3090	0	0	0	0	0	0	0	0	0.0176772	0	0	0.0176772	0	0	0	0	0	0	0	0.0058924	0
d__Bacteria	k__norank_d__Bacteria	p__Firmicutes	c__Clostridia	o__Peptococcales	f__Peptococcaceae	g__Peptococcus	s__uncultured_organism_g__Peptococcus	ASV1140	0	0	0	0	0	0	0	0	0	0	0	0	0	0.0176772	0	0	0	0.0176772	0	0	0.0058924
d__Bacteria	k__norank_d__Bacteria	p__Firmicutes	c__Clostridia	o__Clostridia_vadinBB60_group	f__norank_o__Clostridia_vadinBB60_group	g__norank_f__norank_o__Clostridia_vadinBB60_group	s__uncultured_bacterium_g__norank_f__norank_o__Clostridia_vadinBB60_group	ASV3453	0	0.0176772	0	0	0	0	0	0	0	0	0	0.0176772	0	0	0	0	0	0	0.0029462	0.0029462	0
d__Bacteria	k__norank_d__Bacteria	p__Firmicutes	c__Bacilli	o__RF39	f__norank_o__RF39	g__norank_f__norank_o__RF39	s__unclassified_g__norank_f__norank_o__RF39	ASV5501	0	0	0	0	0	0	0	0.0176772	0	0	0	0.0176772	0	0	0	0	0	0	0	0.0058924	0
d__Bacteria	k__norank_d__Bacteria	p__Firmicutes	c__Clostridia	o__Clostridia_vadinBB60_group	f__norank_o__Clostridia_vadinBB60_group	g__norank_f__norank_o__Clostridia_vadinBB60_group	s__uncultured_bacterium_g__norank_f__norank_o__Clostridia_vadinBB60_group	ASV6372	0	0	0	0	0	0	0.0353544	0	0	0	0	0	0	0	0	0.0176772	0	0	0	0.0058924	0.0029462
d__Bacteria	k__norank_d__Bacteria	p__Firmicutes	c__Clostridia	o__Clostridia_vadinBB60_group	f__norank_o__Clostridia_vadinBB60_group	g__norank_f__norank_o__Clostridia_vadinBB60_group	s__uncultured_bacterium_g__norank_f__norank_o__Clostridia_vadinBB60_group	ASV656	0	0	0	0	0.0176772	0	0	0	0	0	0.0176772	0	0	0	0	0	0	0	0.0029462	0.0029462	0
d__Bacteria	k__norank_d__Bacteria	p__Firmicutes	c__Clostridia	o__Oscillospirales	f__unclassified_o__Oscillospirales	g__unclassified_o__Oscillospirales	s__unclassified_o__Oscillospirales	ASV1541	0	0	0	0	0	0	0	0	0	0	0.0176772	0	0	0	0	0	0.0176772	0	0	0.0029462	0.0029462
d__Bacteria	k__norank_d__Bacteria	p__Firmicutes	c__unclassified_p__Firmicutes	o__unclassified_p__Firmicutes	f__unclassified_p__Firmicutes	g__unclassified_p__Firmicutes	s__unclassified_p__Firmicutes	ASV1234	0	0	0	0	0	0	0	0	0	0	0	0	0	0	0	0.0176772	0	0.0353544	0	0	0.00883861
d__Bacteria	k__norank_d__Bacteria	p__Firmicutes	c__Clostridia	o__Oscillospirales	f__Oscillospiraceae	g__Intestinimonas	s__Intestinimonas_timonensis	ASV5226	0	0	0	0	0	0	0	0.0353544	0	0	0.0176772	0	0	0	0	0	0	0	0	0.00883861	0
d__Bacteria	k__norank_d__Bacteria	p__Desulfobacterota	c__Desulfovibrionia	o__Desulfovibrionales	f__Desulfovibrionaceae	g__unclassified_f__Desulfovibrionaceae	s__unclassified_f__Desulfovibrionaceae	ASV1529	0	0	0	0	0	0.0353544	0	0	0	0.0176772	0	0	0	0	0	0	0	0	0.0058924	0.0029462	0
d__Bacteria	k__norank_d__Bacteria	p__Firmicutes	c__Clostridia	o__Oscillospirales	f__Ruminococcaceae	g__Eubacterium_siraeum_group	s__unclassified_g__Eubacterium_siraeum_group	ASV4098	0	0	0	0	0	0	0	0	0.0530316	0	0	0	0	0	0.0530316	0	0	0	0	0.00883861	0.00883861
d__Bacteria	k__norank_d__Bacteria	p__Firmicutes	c__Clostridia	o__Clostridia_UCG-014	f__norank_o__Clostridia_UCG-014	g__norank_f__norank_o__Clostridia_UCG-014	s__unclassified_g__norank_f__norank_o__Clostridia_UCG-014	ASV8269	0	0	0	0	0	0.0530316	0	0	0	0	0	0	0	0	0.0176772	0	0	0	0.00883861	0	0.0029462
d__Bacteria	k__norank_d__Bacteria	p__Firmicutes	c__Clostridia	o__Oscillospirales	f__Butyricicoccaceae	g__Butyricicoccus	s__unclassified_g__Butyricicoccus	ASV7558	0	0	0	0.0707089	0	0	0.0530316	0	0	0	0	0	0	0	0	0	0	0	0.0117848	0.00883861	0
d__Bacteria	k__norank_d__Bacteria	p__Firmicutes	c__Clostridia	o__Clostridia_UCG-014	f__norank_o__Clostridia_UCG-014	g__norank_f__norank_o__Clostridia_UCG-014	s__unclassified_g__norank_f__norank_o__Clostridia_UCG-014	ASV1093	0	0	0	0	0	0	0	0	0	0.0353544	0	0	0	0.0176772	0	0	0	0	0	0.0058924	0.0029462
d__Bacteria	k__norank_d__Bacteria	p__Firmicutes	c__Clostridia	o__Clostridia_vadinBB60_group	f__norank_o__Clostridia_vadinBB60_group	g__norank_f__norank_o__Clostridia_vadinBB60_group	s__uncultured_bacterium_g__norank_f__norank_o__Clostridia_vadinBB60_group	ASV976	0	0	0	0	0	0	0	0	0	0	0	0	0	0.0176772	0.106063	0	0	0	0	0	0.0206234
d__Bacteria	k__norank_d__Bacteria	p__Firmicutes	c__Clostridia	o__Lachnospirales	f__Lachnospiraceae	g__Anaerostipes	s__unclassified_g__Anaerostipes	ASV3490	0	0	0	0	0	0	0	0	0	0	0	0	0	0	0.0176772	0	0.0530316	0	0	0	0.0117848
d__Bacteria	k__norank_d__Bacteria	p__Firmicutes	c__Clostridia	o__Lachnospirales	f__Lachnospiraceae	g__unclassified_f__Lachnospiraceae	s__unclassified_f__Lachnospiraceae	ASV1531	0	0	0	0	0	0	0	0	0	0	0	0	0	0	0.0353544	0	0	0.0353544	0	0	0.0117848
d__Bacteria	k__norank_d__Bacteria	p__Firmicutes	c__Clostridia	o__Christensenellales	f__Christensenellaceae	g__unclassified_f__Christensenellaceae	s__unclassified_f__Christensenellaceae	ASV770	0	0	0	0.0176772	0	0	0	0.0176772	0	0	0	0	0	0	0	0	0	0	0.0029462	0.0029462	0
d__Bacteria	k__norank_d__Bacteria	p__Firmicutes	c__Clostridia	o__Oscillospirales	f__Oscillospiraceae	g__NK4A214_group	s__unclassified_g__NK4A214_group	ASV812	0	0	0	0	0	0	0	0	0	0	0	0	0	0.0176772	0.0176772	0	0	0	0	0	0.0058924
d__Bacteria	k__norank_d__Bacteria	p__Firmicutes	c__Clostridia	o__Clostridia_UCG-014	f__norank_o__Clostridia_UCG-014	g__norank_f__norank_o__Clostridia_UCG-014	s__unclassified_g__norank_f__norank_o__Clostridia_UCG-014	ASV8394	0	0	0	0	0	0	0	0	0	0	0	0	0	0	0.0176772	0	0.0883861	0	0	0	0.0176772
d__Bacteria	k__norank_d__Bacteria	p__Firmicutes	c__unclassified_p__Firmicutes	o__unclassified_p__Firmicutes	f__unclassified_p__Firmicutes	g__unclassified_p__Firmicutes	s__unclassified_p__Firmicutes	ASV1774	0	0	0	0	0	0	0	0.0176772	0	0	0	0.0176772	0	0	0	0	0	0	0	0.0058924	0
d__Bacteria	k__norank_d__Bacteria	p__Firmicutes	c__Clostridia	o__Clostridia_vadinBB60_group	f__norank_o__Clostridia_vadinBB60_group	g__norank_f__norank_o__Clostridia_vadinBB60_group	s__uncultured_bacterium_g__norank_f__norank_o__Clostridia_vadinBB60_group	ASV1516	0	0	0	0	0	0	0	0	0	0.0176772	0	0.0176772	0	0	0	0	0	0	0	0.0058924	0
d__Bacteria	k__norank_d__Bacteria	p__Firmicutes	c__Bacilli	o__RF39	f__norank_o__RF39	g__norank_f__norank_o__RF39	s__uncultured_bacterium_g__norank_f__norank_o__RF39	ASV4316	0	0	0	0	0	0	0	0.0530316	0	0	0	0	0	0	0	0	0	0.0530316	0	0.00883861	0.00883861
d__Bacteria	k__norank_d__Bacteria	p__Firmicutes	c__Clostridia	o__Oscillospirales	f__UCG-010	g__norank_f__UCG-010	s__uncultured_bacterium_g__norank_f__UCG-010	ASV1991	0	0	0	0	0	0.0176772	0	0	0	0	0	0	0.0530316	0	0	0	0	0	0.0029462	0	0.00883861
d__Bacteria	k__norank_d__Bacteria	p__Firmicutes	c__Clostridia	o__Oscillospirales	f__Oscillospiraceae	g__unclassified_f__Oscillospiraceae	s__unclassified_f__Oscillospiraceae	ASV1102	0	0	0	0	0	0	0	0	0	0	0	0	0	0.0530316	0	0	0.0353544	0	0	0	0.014731
d__Bacteria	k__norank_d__Bacteria	p__Firmicutes	c__Bacilli	o__RF39	f__norank_o__RF39	g__norank_f__norank_o__RF39	s__uncultured_bacterium_g__norank_f__norank_o__RF39	ASV4544	0	0	0	0	0	0	0	0.0883861	0	0	0	0	0	0	0	0	0.0883861	0	0	0.014731	0.014731
d__Bacteria	k__norank_d__Bacteria	p__Firmicutes	c__Clostridia	o__Christensenellales	f__Christensenellaceae	g__norank_f__Christensenellaceae	s__unclassified_g__norank_f__Christensenellaceae	ASV1404	0	0	0	0	0	0	0	0	0.0176772	0	0	0	0	0	0.0176772	0	0	0	0	0.0029462	0.0029462
d__Bacteria	k__norank_d__Bacteria	p__Firmicutes	c__Bacilli	o__Staphylococcales	f__Staphylococcaceae	g__Staphylococcus	s__unclassified_g__Staphylococcus	ASV2171	0	0	0	0	0	0	0.0176772	0	0.0176772	0	0	0	0	0	0	0	0	0	0	0.0058924	0
d__Bacteria	k__norank_d__Bacteria	p__Firmicutes	c__Clostridia	o__Clostridia_UCG-014	f__norank_o__Clostridia_UCG-014	g__norank_f__norank_o__Clostridia_UCG-014	s__unclassified_g__norank_f__norank_o__Clostridia_UCG-014	ASV598	0	0	0	0	0.0176772	0	0	0	0	0	0	0	0	0	0	0	0	0.0353544	0.0029462	0	0.0058924
d__Bacteria	k__norank_d__Bacteria	p__Firmicutes	c__Bacilli	o__Staphylococcales	f__Staphylococcaceae	g__Staphylococcus	s__unclassified_g__Staphylococcus	ASV1554	0	0	0	0	0	0	0.0530316	0	0.0176772	0	0	0	0	0	0	0	0	0	0	0.0117848	0
d__Bacteria	k__norank_d__Bacteria	p__Firmicutes	c__Clostridia	o__Christensenellales	f__Christensenellaceae	g__norank_f__Christensenellaceae	s__uncultured_bacterium_g__norank_f__Christensenellaceae	ASV643	0	0	0	0.0176772	0	0	0	0	0	0	0	0	0	0	0	0.0176772	0	0	0.0029462	0	0.0029462
d__Bacteria	k__norank_d__Bacteria	p__Bacteroidota	c__Bacteroidia	o__Bacteroidales	f__Marinifilaceae	g__Butyricimonas	s__uncultured_bacterium_g__Butyricimonas	ASV2543	0	0	0	0	0	0	0.0176772	0	0	0	0	0	0	0	0.0176772	0	0	0	0	0.0029462	0.0029462
d__Bacteria	k__norank_d__Bacteria	p__Firmicutes	c__Clostridia	o__unclassified_c__Clostridia	f__unclassified_c__Clostridia	g__unclassified_c__Clostridia	s__unclassified_c__Clostridia	ASV3151	0	0	0	0	0	0.0176772	0	0	0	0	0	0	0.0176772	0	0	0	0	0	0.0029462	0	0.0029462
d__Bacteria	k__norank_d__Bacteria	p__Firmicutes	c__Bacilli	o__Lactobacillales	f__Lactobacillaceae	g__Lactobacillus	s__unclassified_g__Lactobacillus	ASV891	0	0	0	0	0	0	0	0	0	0	0	0	0	0.0530316	0.0883861	0	0	0	0	0	0.0235696
d__Bacteria	k__norank_d__Bacteria	p__Firmicutes	c__Clostridia	o__Lachnospirales	f__Lachnospiraceae	g__unclassified_f__Lachnospiraceae	s__unclassified_f__Lachnospiraceae	ASV8670	0	0	0	0	0	0.0883861	0	0	0	0	0	0.0530316	0	0	0	0	0	0	0.014731	0.00883861	0
d__Bacteria	k__norank_d__Bacteria	p__Actinobacteriota	c__Actinobacteria	o__Corynebacteriales	f__Corynebacteriaceae	g__Corynebacterium	s__unclassified_g__Corynebacterium	ASV9040	0	0	0	0	0	0	0.106063	0.0707089	0	0	0	0	0	0	0	0	0	0	0	0.029462	0
d__Bacteria	k__norank_d__Bacteria	p__Firmicutes	c__Clostridia	o__Christensenellales	f__Christensenellaceae	g__norank_f__Christensenellaceae	s__Christensenella_sp._Marseille-P2437	ASV1820	0	0	0	0	0	0.0353544	0.0176772	0	0	0	0	0	0	0	0	0	0	0	0.0058924	0.0029462	0
d__Bacteria	k__norank_d__Bacteria	p__Desulfobacterota	c__Desulfovibrionia	o__Desulfovibrionales	f__Desulfovibrionaceae	g__Mailhella	s__Desulfovibrio_sp._Marseille-P3199	ASV8592	0	0	0	0	0	0	0	0	0	0.0176772	0	0.0707089	0	0	0	0	0	0	0	0.014731	0
d__Bacteria	k__norank_d__Bacteria	p__Firmicutes	c__Bacilli	o__Lactobacillales	f__Lactobacillaceae	g__Lactobacillus	s__Lactobacillus_acidipiscis	ASV3064	0	0	0	0	0	0	0.0530316	0.0707089	0	0	0	0	0	0	0	0	0	0	0	0.0206234	0
d__Bacteria	k__norank_d__Bacteria	p__Firmicutes	c__Clostridia	o__Clostridia_UCG-014	f__norank_o__Clostridia_UCG-014	g__norank_f__norank_o__Clostridia_UCG-014	s__uncultured_bacterium_g__norank_f__norank_o__Clostridia_UCG-014	ASV2915	0	0	0	0	0	0	0	0.0353544	0	0	0.0176772	0	0	0	0	0	0	0	0	0.00883861	0
d__Bacteria	k__norank_d__Bacteria	p__Firmicutes	c__Negativicutes	o__Veillonellales-Selenomonadales	f__Veillonellaceae	g__Megasphaera	s__Megasphaera_stantonii	ASV1454	0	0	0	0.0176772	0	0	0	0	0	0	0	0.0176772	0	0	0	0	0	0	0.0029462	0.0029462	0
d__Bacteria	k__norank_d__Bacteria	p__Firmicutes	c__Clostridia	o__Oscillospirales	f__Ruminococcaceae	g__Faecalibacterium	s__uncultured_bacterium_g__Faecalibacterium	ASV10866	0	0	0	0	0	0	0	0	0	0.106063	0	0	0	0	0.0530316	0	0	0	0	0.0176772	0.00883861
d__Bacteria	k__norank_d__Bacteria	p__Firmicutes	c__Clostridia	o__Oscillospirales	f__Ruminococcaceae	g__Candidatus_Soleaferrea	s__uncultured_bacterium_g__Candidatus_Soleaferrea	ASV802	0	0	0	0	0	0	0	0	0	0	0	0	0	0	0	0.0176772	0	0.0176772	0	0	0.0058924
d__Bacteria	k__norank_d__Bacteria	p__Firmicutes	c__Clostridia	o__Oscillospirales	f__UCG-010	g__norank_f__UCG-010	s__unclassified_g__norank_f__UCG-010	ASV4592	0	0	0	0	0	0	0	0.0176772	0	0.0176772	0	0	0	0	0	0	0	0	0	0.0058924	0
d__Bacteria	k__norank_d__Bacteria	p__Firmicutes	c__Clostridia	o__Oscillospirales	f__Oscillospiraceae	g__Colidextribacter	s__unclassified_g__Colidextribacter	ASV3448	0	0.0176772	0	0	0	0	0	0	0	0	0	0	0	0	0	0	0	0.0176772	0.0029462	0	0.0029462
d__Bacteria	k__norank_d__Bacteria	p__Firmicutes	c__Clostridia	o__Oscillospirales	f__Oscillospiraceae	g__unclassified_f__Oscillospiraceae	s__unclassified_f__Oscillospiraceae	ASV1152	0	0	0.0353544	0	0	0	0	0	0	0	0	0	0	0	0	0	0.0176772	0	0.0058924	0	0.0029462
d__Bacteria	k__norank_d__Bacteria	p__Firmicutes	c__Clostridia	o__Christensenellales	f__Christensenellaceae	g__norank_f__Christensenellaceae	s__unclassified_g__norank_f__Christensenellaceae	ASV478	0	0	0	0	0	0	0	0	0	0	0.0176772	0	0	0	0	0.0176772	0	0	0	0.0029462	0.0029462
d__Bacteria	k__norank_d__Bacteria	p__Firmicutes	c__Bacilli	o__RF39	f__norank_o__RF39	g__norank_f__norank_o__RF39	s__unclassified_g__norank_f__norank_o__RF39	ASV3606	0	0	0	0	0	0	0	0.0176772	0	0	0	0	0.0176772	0	0	0	0	0	0	0.0029462	0.0029462
d__Bacteria	k__norank_d__Bacteria	p__Firmicutes	c__Clostridia	o__unclassified_c__Clostridia	f__unclassified_c__Clostridia	g__unclassified_c__Clostridia	s__unclassified_c__Clostridia	ASV2576	0	0	0.0176772	0	0	0	0	0	0	0	0	0	0	0	0	0	0	0.0176772	0.0029462	0	0.0029462
d__Bacteria	k__norank_d__Bacteria	p__Firmicutes	c__Clostridia	o__Oscillospirales	f__Oscillospiraceae	g__Oscillibacter	s__unclassified_g__Oscillibacter	ASV1248	0	0	0	0	0	0	0	0.0176772	0	0	0	0	0	0	0	0	0.0176772	0	0	0.0029462	0.0029462
d__Bacteria	k__norank_d__Bacteria	p__Cyanobacteria	c__Vampirivibrionia	o__Gastranaerophilales	f__norank_o__Gastranaerophilales	g__norank_f__norank_o__Gastranaerophilales	s__unclassified_g__norank_f__norank_o__Gastranaerophilales	ASV1557	0	0	0	0	0	0.0707089	0	0	0	0	0	0.0353544	0	0	0	0	0	0	0.0117848	0.0058924	0
d__Bacteria	k__norank_d__Bacteria	p__Firmicutes	c__Bacilli	o__Bacillales	f__Bacillaceae	g__Bacillus	s__Lactobacillus_vaginalis_g__Bacillus	ASV8396	0	0	0.0530316	0	0	0	0	0	0	0	0	0	0	0	0.0176772	0	0	0	0.00883861	0	0.0029462
d__Bacteria	k__norank_d__Bacteria	p__Proteobacteria	c__Gammaproteobacteria	o__Enterobacterales	f__unclassified_o__Enterobacterales	g__unclassified_o__Enterobacterales	s__unclassified_o__Enterobacterales	ASV2265	0	0	0.0176772	0.0176772	0	0	0	0	0	0	0	0	0	0	0	0	0	0	0.0058924	0	0
d__Bacteria	k__norank_d__Bacteria	p__Firmicutes	c__Clostridia	o__Oscillospirales	f__Oscillospiraceae	g__NK4A214_group	s__uncultured_bacterium_g__NK4A214_group	ASV1783	0	0	0	0	0	0	0	0	0	0	0	0	0.0176772	0	0	0	0	0.0176772	0	0	0.0058924
d__Bacteria	k__norank_d__Bacteria	p__Bacteroidota	c__Bacteroidia	o__Bacteroidales	f__Tannerellaceae	g__Parabacteroides	s__unclassified_g__Parabacteroides	ASV4702	0	0	0	0	0	0	0	0	0	0.0176772	0	0	0	0	0	0.0176772	0	0	0	0.0029462	0.0029462
d__Bacteria	k__norank_d__Bacteria	p__Firmicutes	c__Clostridia	o__Christensenellales	f__Christensenellaceae	g__Christensenellaceae_R-7_group	s__unclassified_g__Christensenellaceae_R-7_group	ASV7067	0	0	0	0	0	0.0176772	0	0	0.0176772	0	0	0	0	0	0	0	0	0	0.0029462	0.0029462	0
d__Bacteria	k__norank_d__Bacteria	p__Actinobacteriota	c__Actinobacteria	o__Corynebacteriales	f__Corynebacteriaceae	g__Corynebacterium	s__unclassified_g__Corynebacterium	ASV814	0	0	0	0	0	0	0.0353544	0	0	0	0	0.0176772	0	0	0	0	0	0	0	0.00883861	0
d__Bacteria	k__norank_d__Bacteria	p__Bacteroidota	c__Bacteroidia	o__Bacteroidales	f__Marinifilaceae	g__Butyricimonas	s__uncultured_bacterium_g__Butyricimonas	ASV1242	0	0	0	0	0	0	0	0	0	0	0	0	0.0176772	0	0.0176772	0	0	0	0	0	0.0058924
d__Bacteria	k__norank_d__Bacteria	p__Firmicutes	c__Bacilli	o__RF39	f__norank_o__RF39	g__norank_f__norank_o__RF39	s__unclassified_g__norank_f__norank_o__RF39	ASV893	0	0	0	0	0	0	0.0176772	0	0	0	0	0	0	0.106063	0	0	0	0	0	0.0029462	0.0176772
d__Bacteria	k__norank_d__Bacteria	p__Firmicutes	c__Bacilli	o__Lactobacillales	f__Lactobacillaceae	g__Lactobacillus	s__Lactobacillus_sp._30A	ASV516	0	0	0	0	0.0353544	0	0	0	0	0	0	0	0	0	0	0	0.0176772	0	0.0058924	0	0.0029462
d__Bacteria	k__norank_d__Bacteria	p__Firmicutes	c__Clostridia	o__Oscillospirales	f__Ruminococcaceae	g__unclassified_f__Ruminococcaceae	s__unclassified_f__Ruminococcaceae	ASV3443	0	0.0176772	0	0	0	0	0	0.0176772	0	0	0	0	0	0	0	0	0	0	0.0029462	0.0029462	0
d__Bacteria	k__norank_d__Bacteria	p__Firmicutes	c__Clostridia	o__Clostridia_vadinBB60_group	f__norank_o__Clostridia_vadinBB60_group	g__norank_f__norank_o__Clostridia_vadinBB60_group	s__gut_metagenome_g__norank_f__norank	ASV1211	0	0	0	0	0	0	0	0	0	0	0	0	0.0176772	0.0176772	0	0	0	0	0	0	0.0058924
d__Bacteria	k__norank_d__Bacteria	p__Firmicutes	c__Clostridia	o__Oscillospirales	f__Eubacterium_coprostanoligenes_group	g__norank_f__Eubacterium_coprostanoligenes_group	s__unclassified_g__norank_f__Eubacterium_coprostanoligenes_group	ASV2675	0	0	0	0	0	0	0.0176772	0	0	0	0	0	0.0176772	0	0	0	0	0	0	0.0029462	0.0029462
d__Bacteria	k__norank_d__Bacteria	p__Firmicutes	c__Clostridia	o__Monoglobales	f__Monoglobaceae	g__Monoglobus	s__uncultured_bacterium_g__Monoglobus	ASV1314	0	0.0176772	0	0	0	0	0.0176772	0	0	0	0	0	0	0	0	0	0	0	0.0029462	0.0029462	0
d__Bacteria	k__norank_d__Bacteria	p__Firmicutes	c__Clostridia	o__Clostridia_vadinBB60_group	f__norank_o__Clostridia_vadinBB60_group	g__norank_f__norank_o__Clostridia_vadinBB60_group	s__uncultured_Clostridia_bacterium_g__norank_f__norank_o__Clostridia_vadinBB60_group	ASV8851	0	0	0	0	0	0	0	0	0	0	0.0530316	0	0	0	0	0	0.0353544	0	0	0.00883861	0.0058924
d__Bacteria	k__norank_d__Bacteria	p__Firmicutes	c__Clostridia	o__Peptococcales	f__Peptococcaceae	g__norank_f__Peptococcaceae	s__metagenome_g__norank_f__Peptococcaceae	ASV628	0	0	0	0	0.0353544	0.0353544	0	0	0	0	0	0	0	0	0	0	0	0	0.0117848	0	0
d__Bacteria	k__norank_d__Bacteria	p__Firmicutes	c__Clostridia	o__Oscillospirales	f__Ruminococcaceae	g__unclassified_f__Ruminococcaceae	s__unclassified_f__Ruminococcaceae	ASV1391	0	0	0	0	0	0	0	0.0176772	0	0	0	0	0	0	0	0	0.0176772	0	0	0.0029462	0.0029462
d__Bacteria	k__norank_d__Bacteria	p__Firmicutes	c__Clostridia	o__Oscillospirales	f__UCG-010	g__norank_f__UCG-010	s__unclassified_g__norank_f__UCG-010	ASV4044	0	0	0	0.0353544	0	0.0176772	0	0	0	0	0	0	0	0	0	0	0	0	0.00883861	0	0
d__Bacteria	k__norank_d__Bacteria	p__Firmicutes	c__Clostridia	o__Clostridia_UCG-014	f__norank_o__Clostridia_UCG-014	g__norank_f__norank_o__Clostridia_UCG-014	s__unclassified_g__norank_f__norank_o__Clostridia_UCG-014	ASV3040	0	0	0	0	0	0	0	0.0176772	0	0.0176772	0	0	0	0	0	0	0	0	0	0.0058924	0
d__Bacteria	k__norank_d__Bacteria	p__Bacteroidota	c__Bacteroidia	o__Bacteroidales	f__Tannerellaceae	g__Parabacteroides	s__Parabacteroides_goldsteinii	ASV959	0	0	0	0	0	0	0	0	0	0	0	0	0	0.0353544	0.0353544	0	0	0	0	0	0.0117848
d__Bacteria	k__norank_d__Bacteria	p__Proteobacteria	c__Alphaproteobacteria	o__Rhodospirillales	f__norank_o__Rhodospirillales	g__norank_f__norank_o__Rhodospirillales	s__gut_metagenome_g__norank	ASV2293	0	0	0	0	0	0	0	0	0	0	0	0	0	0	0.0176772	0	0	0.0176772	0	0	0.0058924
d__Bacteria	k__norank_d__Bacteria	p__Firmicutes	c__Clostridia	o__Oscillospirales	f__Butyricicoccaceae	g__UCG-009	s__uncultured_bacterium_g__UCG-009	ASV667	0	0.0176772	0	0	0	0	0	0	0	0	0	0	0	0	0	0.0176772	0	0	0.0029462	0	0.0029462
d__Bacteria	k__norank_d__Bacteria	p__Firmicutes	c__Bacilli	o__Erysipelotrichales	f__Erysipelotrichaceae	g__norank_f__Erysipelotrichaceae	s__Clostridiales_bacterium_60-7e	ASV3442	0	0	0	0	0	0	0	0.0353544	0	0	0	0	0	0	0	0	0	0.0176772	0	0.0058924	0.0029462
d__Bacteria	k__norank_d__Bacteria	p__Firmicutes	c__Clostridia	o__Peptococcales	f__Peptococcaceae	g__norank_f__Peptococcaceae	s__unclassified_g__norank_f__Peptococcaceae	ASV617	0	0.0176772	0	0	0	0	0	0.0176772	0	0	0	0	0	0	0	0	0	0	0.0029462	0.0029462	0
d__Bacteria	k__norank_d__Bacteria	p__Firmicutes	c__Clostridia	o__Christensenellales	f__Christensenellaceae	g__norank_f__Christensenellaceae	s__unclassified_g__norank_f__Christensenellaceae	ASV3238	0	0	0	0	0	0	0.0176772	0	0	0	0	0	0	0	0	0.0176772	0	0	0	0.0029462	0.0029462
d__Bacteria	k__norank_d__Bacteria	p__Firmicutes	c__Clostridia	o__Oscillospirales	f__Butyricicoccaceae	g__Butyricicoccus	s__unclassified_g__Butyricicoccus	ASV924	0	0	0	0.0176772	0	0	0	0	0	0	0	0	0	0.0707089	0	0	0	0	0.0029462	0	0.0117848
d__Bacteria	k__norank_d__Bacteria	p__Firmicutes	c__Clostridia	o__Clostridia_vadinBB60_group	f__norank_o__Clostridia_vadinBB60_group	g__norank_f__norank_o__Clostridia_vadinBB60_group	s__uncultured_bacterium_g__norank_f__norank_o__Clostridia_vadinBB60_group	ASV5589	0	0	0	0	0	0	0	0.0530316	0	0.0176772	0	0	0	0	0	0	0	0	0	0.0117848	0
d__Bacteria	k__norank_d__Bacteria	p__Firmicutes	c__Clostridia	o__Oscillospirales	f__Ruminococcaceae	g__unclassified_f__Ruminococcaceae	s__unclassified_f__Ruminococcaceae	ASV1184	0	0	0	0	0	0	0	0	0	0	0	0	0	0.0353544	0	0	0.0176772	0	0	0	0.00883861
d__Bacteria	k__norank_d__Bacteria	p__Firmicutes	c__Bacilli	o__Lactobacillales	f__Lactobacillaceae	g__Lactobacillus	s__Lactobacillus_dextrinicus	ASV3108	0	0	0	0.0353544	0	0	0	0	0.0176772	0	0	0	0	0	0	0	0	0	0.0058924	0.0029462	0
d__Bacteria	k__norank_d__Bacteria	p__Firmicutes	c__Clostridia	o__Oscillospirales	f__Ruminococcaceae	g__unclassified_f__Ruminococcaceae	s__unclassified_f__Ruminococcaceae	ASV1390	0	0	0	0	0	0	0.0176772	0	0	0	0	0	0	0	0	0.0176772	0	0	0	0.0029462	0.0029462
d__Bacteria	k__norank_d__Bacteria	p__Firmicutes	c__Bacilli	o__RF39	f__norank_o__RF39	g__norank_f__norank_o__RF39	s__unclassified_g__norank_f__norank_o__RF39	ASV12604	0	0	0	0	0	0	0	0	0	0	0	0	0	0	0	0	0.0353544	0.0353544	0	0	0.0117848
d__Bacteria	k__norank_d__Bacteria	p__Firmicutes	c__Clostridia	o__Oscillospirales	f__Oscillospiraceae	g__unclassified_f__Oscillospiraceae	s__unclassified_f__Oscillospiraceae	ASV2725	0	0.0353544	0.0176772	0	0	0	0	0	0	0	0	0	0	0	0	0	0	0	0.00883861	0	0
d__Bacteria	k__norank_d__Bacteria	p__Firmicutes	c__Bacilli	o__Bacillales	f__Bacillaceae	g__Bacillus	s__Lactobacillus_vaginalis_g__Bacillus	ASV917	0	0	0.0353544	0	0	0	0	0	0	0	0	0	0	0.0353544	0	0	0	0	0.0058924	0	0.0058924
d__Bacteria	k__norank_d__Bacteria	p__Desulfobacterota	c__Desulfovibrionia	o__Desulfovibrionales	f__Desulfovibrionaceae	g__norank_f__Desulfovibrionaceae	s__uncultured_delta_proteobacterium_g__norank_f__Desulfovibrionaceae	ASV4992	0	0	0	0	0	0	0.0176772	0	0	0	0	0	0	0	0	0.0176772	0	0	0	0.0029462	0.0029462
d__Bacteria	k__norank_d__Bacteria	p__Firmicutes	c__Clostridia	o__Lachnospirales	f__Lachnospiraceae	g__unclassified_f__Lachnospiraceae	s__unclassified_f__Lachnospiraceae	ASV10113	0	0	0	0	0	0.0176772	0	0	0	0	0	0.0530316	0	0	0	0	0	0	0.0029462	0.00883861	0
d__Bacteria	k__norank_d__Bacteria	p__Firmicutes	c__Clostridia	o__Lachnospirales	f__Lachnospiraceae	g__unclassified_f__Lachnospiraceae	s__unclassified_f__Lachnospiraceae	ASV11968	0	0	0	0	0	0	0.0353544	0.0353544	0	0	0	0	0	0	0	0	0	0	0	0.0117848	0
d__Bacteria	k__norank_d__Bacteria	p__Firmicutes	c__Clostridia	o__Monoglobales	f__Monoglobaceae	g__Monoglobus	s__unclassified_g__Monoglobus	ASV700	0	0.0176772	0	0	0.0176772	0	0	0	0	0	0	0	0	0	0	0	0	0	0.0058924	0	0
d__Bacteria	k__norank_d__Bacteria	p__Firmicutes	c__Bacilli	o__Bacillales	f__Bacillaceae	g__Bacillus	s__Lactobacillus_vaginalis_g__Bacillus	ASV964	0	0	0	0	0	0	0	0	0	0	0	0	0	0.0353544	0.0176772	0	0	0	0	0	0.00883861
d__Bacteria	k__norank_d__Bacteria	p__Firmicutes	c__Clostridia	o__Christensenellales	f__Christensenellaceae	g__Christensenellaceae_R-7_group	s__uncultured_prokaryote_g__Christensenellaceae_R-7_group	ASV266	0	0.0176772	0	0	0.0353544	0	0	0	0	0	0	0	0	0	0	0	0	0	0.00883861	0	0
d__Bacteria	k__norank_d__Bacteria	p__Firmicutes	c__Clostridia	o__Clostridia_UCG-014	f__norank_o__Clostridia_UCG-014	g__norank_f__norank_o__Clostridia_UCG-014	s__unclassified_g__norank_f__norank_o__Clostridia_UCG-014	ASV1043	0	0	0	0	0	0	0.0176772	0	0	0	0	0	0	0.0353544	0.0176772	0	0	0	0	0.0029462	0.00883861
d__Bacteria	k__norank_d__Bacteria	p__Firmicutes	c__Clostridia	o__Oscillospirales	f__Ruminococcaceae	g__norank_f__Ruminococcaceae	s__unclassified_g__norank_f__Ruminococcaceae	ASV2125	0	0.0883861	0	0	0	0.212127	0	0	0	0	0	0.424253	0	0	0	0	0	0	0.0500854	0.0707089	0
d__Bacteria	k__norank_d__Bacteria	p__Firmicutes	c__Clostridia	o__Clostridia_UCG-014	f__norank_o__Clostridia_UCG-014	g__norank_f__norank_o__Clostridia_UCG-014	s__unclassified_g__norank_f__norank_o__Clostridia_UCG-014	ASV1877	0	0	0	0	0	0	0	0.0353544	0.0353544	0.0176772	0	0	0	0	0	0	0	0	0	0.014731	0
d__Bacteria	k__norank_d__Bacteria	p__Firmicutes	c__Clostridia	o__Oscillospirales	f__Oscillospiraceae	g__UCG-005	s__uncultured_organism_g__UCG-005	ASV1667	0	0	0	0	0	0	0	0.353544	0.583348	0	0	0.547994	0	0	0	0	0	0	0	0.247481	0
d__Bacteria	k__norank_d__Bacteria	p__Firmicutes	c__Clostridia	o__Clostridia_UCG-014	f__norank_o__Clostridia_UCG-014	g__norank_f__norank_o__Clostridia_UCG-014	s__unclassified_g__norank_f__norank_o__Clostridia_UCG-014	ASV1435	0	0	0	0	0	0	0	0	0.0176772	0.0176772	0	0	0	0	0	0.0353544	0	0	0	0.0058924	0.0058924
d__Bacteria	k__norank_d__Bacteria	p__Bacteroidota	c__Bacteroidia	o__Bacteroidales	f__Bacteroidaceae	g__Bacteroides	s__unclassified_g__Bacteroides	ASV1129	0	0	0	0	0	0	0	0	0.0176772	0	0	0	0	0	0.0353544	0	0	0.0176772	0	0.0029462	0.00883861
d__Bacteria	k__norank_d__Bacteria	p__Firmicutes	c__Clostridia	o__Clostridia_UCG-014	f__norank_o__Clostridia_UCG-014	g__norank_f__norank_o__Clostridia_UCG-014	s__unclassified_g__norank_f__norank_o__Clostridia_UCG-014	ASV1910	0	0	0	0	0	0	0.0707089	0	0	0	0	0	0	0	0	0	0.0353544	0.0176772	0	0.0117848	0.00883861
d__Bacteria	k__norank_d__Bacteria	p__Firmicutes	c__Clostridia	o__Clostridia_UCG-014	f__norank_o__Clostridia_UCG-014	g__norank_f__norank_o__Clostridia_UCG-014	s__unclassified_g__norank_f__norank_o__Clostridia_UCG-014	ASV1897	0	0	0	0	0	0	0	0	0	0	0	0	0	0	0.0176772	0.159095	0.12374	0	0	0	0.0500854
d__Bacteria	k__norank_d__Bacteria	p__Firmicutes	c__Clostridia	o__Oscillospirales	f__Butyricicoccaceae	g__Butyricicoccus	s__unclassified_g__Butyricicoccus	ASV1709	0	0	0	0	0	0	0.106063	0	0.0176772	0	0	0	0	0	0	0.353544	0	0	0	0.0206234	0.058924
d__Bacteria	k__norank_d__Bacteria	p__Firmicutes	c__Clostridia	o__Clostridia_vadinBB60_group	f__norank_o__Clostridia_vadinBB60_group	g__norank_f__norank_o__Clostridia_vadinBB60_group	s__unclassified_g__norank_f__norank_o__Clostridia_vadinBB60_group	ASV2152	0	0	0	0	0	0	0.0883861	0	0	0.0176772	0	0	0	0	0.0176772	0	0	0	0	0.0176772	0.0029462
d__Bacteria	k__norank_d__Bacteria	p__Firmicutes	c__Clostridia	o__Clostridia_UCG-014	f__norank_o__Clostridia_UCG-014	g__norank_f__norank_o__Clostridia_UCG-014	s__unclassified_g__norank_f__norank_o__Clostridia_UCG-014	ASV2127	0	0	0	0	0	0	0	0	0	0	0	0.0353544	0.0176772	0	0	0.176772	0	0	0	0.0058924	0.0324082
d__Bacteria	k__norank_d__Bacteria	p__Firmicutes	c__Clostridia	o__Clostridia_vadinBB60_group	f__norank_o__Clostridia_vadinBB60_group	g__norank_f__norank_o__Clostridia_vadinBB60_group	s__unclassified_g__norank_f__norank_o__Clostridia_vadinBB60_group	ASV1552	0	0	0	0	0	0	0	0	0	0	0	0	0	0	0.0176772	0	0.176772	0.0530316	0	0	0.0412468
d__Bacteria	k__norank_d__Bacteria	p__Firmicutes	c__Clostridia	o__Oscillospirales	f__Oscillospiraceae	g__norank_f__Oscillospiraceae	s__Intestinimonas_massiliensis	ASV1962	0	0	0	0	0	0.0176772	0	0	0	0.0176772	0.0707089	0	0	0	0	0	0	0	0.0029462	0.014731	0
d__Bacteria	k__norank_d__Bacteria	p__Firmicutes	c__Clostridia	o__Oscillospirales	f__Ruminococcaceae	g__norank_f__Ruminococcaceae	s__Ruminococcaceae_bacterium_GD7	ASV1318	0	0.12374	0	0	0	0	0	0	0	0	0.141418	0	0	0.0176772	0	0	0	0	0.0206234	0.0235696	0.0029462
d__Bacteria	k__norank_d__Bacteria	p__Firmicutes	c__Clostridia	o__Lachnospirales	f__Lachnospiraceae	g__unclassified_f__Lachnospiraceae	s__unclassified_f__Lachnospiraceae	ASV1687	0	0	0	0	0	0	0	0	0.0353544	0	0.0530316	0	0.0707089	0	0	0	0	0	0	0.014731	0.0117848
d__Bacteria	k__norank_d__Bacteria	p__Firmicutes	c__Clostridia	o__Clostridia_UCG-014	f__norank_o__Clostridia_UCG-014	g__norank_f__norank_o__Clostridia_UCG-014	s__unclassified_g__norank_f__norank_o__Clostridia_UCG-014	ASV1005	0	0	0	0	0	0.0353544	0	0.0707089	0	0	0	0	0	0	0	0.0176772	0	0	0.0058924	0.0117848	0.0029462
d__Bacteria	k__norank_d__Bacteria	p__Cyanobacteria	c__Vampirivibrionia	o__Gastranaerophilales	f__norank_o__Gastranaerophilales	g__norank_f__norank_o__Gastranaerophilales	s__uncultured_rumen_bacterium_g__norank_f__norank_o__Gastranaerophilales	ASV975	0	0	0	0	0	0	0	0	0	0.0883861	0	0	0.0176772	0.0530316	0	0	0	0	0	0.014731	0.0117848
d__Bacteria	k__norank_d__Bacteria	p__Bacteroidota	c__Bacteroidia	o__Bacteroidales	f__Tannerellaceae	g__Parabacteroides	s__uncultured_bacterium_g__Parabacteroides	ASV1044	0	0	0	0	0	0	0	0	0	0	0.0530316	0	0	0.0353544	0.0530316	0	0	0	0	0.00883861	0.014731
d__Bacteria	k__norank_d__Bacteria	p__Firmicutes	c__Clostridia	o__Oscillospirales	f__Oscillospiraceae	g__UCG-005	s__unclassified_g__UCG-005	ASV1459	0	0.0530316	0.0530316	0	0	0	0	0	0	0	0	0	0	0	0	0	0.0353544	0	0.0176772	0	0.0058924
d__Bacteria	k__norank_d__Bacteria	p__Firmicutes	c__Clostridia	o__Oscillospirales	f__Eubacterium_coprostanoligenes_group	g__norank_f__Eubacterium_coprostanoligenes_group	s__unclassified_g__norank_f__Eubacterium_coprostanoligenes_group	ASV1177	0	0	0.194449	0	0	0	0.0883861	0	0	0	0	0	0	0	0.300513	0	0	0	0.0324082	0.014731	0.0500854
d__Bacteria	k__norank_d__Bacteria	p__Firmicutes	c__Clostridia	o__Clostridia_vadinBB60_group	f__norank_o__Clostridia_vadinBB60_group	g__norank_f__norank_o__Clostridia_vadinBB60_group	s__uncultured_bacterium_g__norank_f__norank_o__Clostridia_vadinBB60_group	ASV929	0	0	0	0	0	0	0	0	0	0	0.0530316	0	0	0.0176772	0	0.0176772	0	0	0	0.00883861	0.0058924
d__Bacteria	k__norank_d__Bacteria	p__Firmicutes	c__Clostridia	o__Clostridia_UCG-014	f__norank_o__Clostridia_UCG-014	g__norank_f__norank_o__Clostridia_UCG-014	s__unclassified_g__norank_f__norank_o__Clostridia_UCG-014	ASV963	0	0	0	0	0	0	0.0176772	0	0	0	0	0	0	0.0353544	0.0353544	0	0	0	0	0.0029462	0.0117848
d__Bacteria	k__norank_d__Bacteria	p__Firmicutes	c__Clostridia	o__Lachnospirales	f__Lachnospiraceae	g__unclassified_f__Lachnospiraceae	s__unclassified_f__Lachnospiraceae	ASV1432	0	0	0	0	0	0	0	0	0.0176772	0	0	0	0.0530316	0	0	0	0	0.0707089	0	0.0029462	0.0206234
d__Bacteria	k__norank_d__Bacteria	p__Firmicutes	c__Clostridia	o__Christensenellales	f__Christensenellaceae	g__Christensenellaceae_R-7_group	s__unclassified_g__Christensenellaceae_R-7_group	ASV2692	0	0	0	0	0	0.0707089	0	0	0	0	0	0	0	0	0	0.0530316	0	0.0530316	0.0117848	0	0.0176772
d__Bacteria	k__norank_d__Bacteria	p__Actinobacteriota	c__Coriobacteriia	o__Coriobacteriales	f__Eggerthellaceae	g__Slackia	s__Enterorhabdus_sp._Marseille-P3203T	ASV1319	0	0.0176772	0	0	0	0	0	0.0353544	0	0	0	0	0	0	0	0	0	0.0176772	0.0029462	0.0058924	0.0029462
d__Bacteria	k__norank_d__Bacteria	p__Firmicutes	c__Clostridia	o__Lachnospirales	f__Lachnospiraceae	g__unclassified_f__Lachnospiraceae	s__unclassified_f__Lachnospiraceae	ASV2015	0	0	0	0	0	0.0530316	0	0	0	0	0	0	0	0	0	0.0176772	0	0.0176772	0.00883861	0	0.0058924
d__Bacteria	k__norank_d__Bacteria	p__Firmicutes	c__Bacilli	o__RF39	f__norank_o__RF39	g__norank_f__norank_o__RF39	s__unclassified_g__norank_f__norank_o__RF39	ASV578	0	0	0	0	0	0	0	0	0	0	0	0	0.194449	0.0883861	0	0.0530316	0	0	0	0	0.0559778
d__Bacteria	k__norank_d__Bacteria	p__Firmicutes	c__Clostridia	o__Oscillospirales	f__Oscillospiraceae	g__NK4A214_group	s__unclassified_g__NK4A214_group	ASV1678	0	0	0.0353544	0	0	0	0.0353544	0	0	0	0	0	0	0	0	0.106063	0	0	0.0058924	0.0058924	0.0176772
d__Bacteria	k__norank_d__Bacteria	p__Bacteroidota	c__Bacteroidia	o__Bacteroidales	f__Marinifilaceae	g__Odoribacter	s__unclassified_g__Odoribacter	ASV433	0	0	0.0707089	0	0.0176772	0	0	0	0	0	0	0.0176772	0	0	0	0	0	0	0.014731	0.0029462	0
d__Bacteria	k__norank_d__Bacteria	p__Firmicutes	c__Clostridia	o__Oscillospirales	f__Ruminococcaceae	g__Ruminococcus	s__unclassified_g__Ruminococcus	ASV1343	0	0	0.0176772	0.0176772	0	0	0.12374	0	0	0	0	0	0	0	0	0	0	0	0.0058924	0.0206234	0
d__Bacteria	k__norank_d__Bacteria	p__Firmicutes	c__Clostridia	o__Monoglobales	f__Monoglobaceae	g__Monoglobus	s__unclassified_g__Monoglobus	ASV727	0	0	0	0	0	0	0	0	0.0176772	0	0	0.0176772	0	0	0.0353544	0	0	0	0	0.0058924	0.0058924
d__Bacteria	k__norank_d__Bacteria	p__Firmicutes	c__Clostridia	o__Oscillospirales	f__Eubacterium_coprostanoligenes_group	g__norank_f__Eubacterium_coprostanoligenes_group	s__unclassified_g__norank_f__Eubacterium_coprostanoligenes_group	ASV1982	0	0.0353544	0	0	0	0	0	0	0.0353544	0.0176772	0	0	0	0	0	0	0	0	0.0058924	0.00883861	0
d__Bacteria	k__norank_d__Bacteria	p__Firmicutes	c__Clostridia	o__Clostridia_UCG-014	f__norank_o__Clostridia_UCG-014	g__norank_f__norank_o__Clostridia_UCG-014	s__unclassified_g__norank_f__norank_o__Clostridia_UCG-014	ASV2137	0	0	0.0353544	0	0	0	0.0176772	0.141418	0	0	0	0	0	0	0	0	0	0	0.0058924	0.0265158	0
d__Bacteria	k__norank_d__Bacteria	p__Firmicutes	c__Bacilli	o__RF39	f__norank_o__RF39	g__norank_f__norank_o__RF39	s__uncultured_bacterium_g__norank_f__norank_o__RF39	ASV2593	0	0	0	0	0	0	0	0	0	0	0.0353544	0	0	0	0.0176772	0	0.0353544	0	0	0.0058924	0.00883861
d__Bacteria	k__norank_d__Bacteria	p__Firmicutes	c__Clostridia	o__Lachnospirales	f__Lachnospiraceae	g__GCA-900066575	s__unclassified_g__GCA-900066575	ASV1126	0	0	0	0	0	0.0176772	0	0	0	0	0	0	0	0.0353544	0	0	0	0.0176772	0.0029462	0	0.00883861
d__Bacteria	k__norank_d__Bacteria	p__Bacteroidota	c__Bacteroidia	o__Bacteroidales	f__Tannerellaceae	g__Parabacteroides	s__unclassified_g__Parabacteroides	ASV2519	0	0.0176772	0.141418	0	0	0	0	0	0	0.0530316	0	0	0	0	0	0	0	0	0.0265158	0.00883861	0
d__Bacteria	k__norank_d__Bacteria	p__Firmicutes	c__Clostridia	o__Lachnospirales	f__Lachnospiraceae	g__unclassified_f__Lachnospiraceae	s__unclassified_f__Lachnospiraceae	ASV2405	0	0	0	0	0	0	0	0	0	0	0	0	0	0	0.0353544	0	0.0530316	0.0883861	0	0	0.029462
d__Bacteria	k__norank_d__Bacteria	p__Firmicutes	c__Clostridia	o__Clostridia_vadinBB60_group	f__norank_o__Clostridia_vadinBB60_group	g__norank_f__norank_o__Clostridia_vadinBB60_group	s__uncultured_bacterium_g__norank_f__norank_o__Clostridia_vadinBB60_group	ASV1964	0	0	0.0176772	0	0	0	0	0	0	0	0	0	0.0176772	0	0	0	0	0.0353544	0.0029462	0	0.00883861
d__Bacteria	k__norank_d__Bacteria	p__Firmicutes	c__Clostridia	o__Lachnospirales	f__Lachnospiraceae	g__Sellimonas	s__Lachnoclostridium_phocaeense	ASV367	0	0	0	0	0.0176772	0	0.0176772	0	0	0	0	0	0	0	0.0530316	0	0	0	0.0029462	0.0029462	0.00883861
d__Bacteria	k__norank_d__Bacteria	p__Firmicutes	c__Clostridia	o__Oscillospirales	f__UCG-010	g__norank_f__UCG-010	s__unclassified_g__norank_f__UCG-010	ASV819	0	0	0	0	0	0	0.159095	0	0	0	0	0.388899	0	0.618702	0	0	0	0	0	0.0913323	0.103117
d__Bacteria	k__norank_d__Bacteria	p__Firmicutes	c__Clostridia	o__Oscillospirales	f__Ruminococcaceae	g__norank_f__Ruminococcaceae	s__unclassified_g__norank_f__Ruminococcaceae	ASV758	0	0	0	0.0353544	0.0176772	0	0	0.0353544	0	0	0	0	0	0	0	0	0	0	0.00883861	0.0058924	0
d__Bacteria	k__norank_d__Bacteria	p__Firmicutes	c__Clostridia	o__Oscillospirales	f__Oscillospiraceae	g__unclassified_f__Oscillospiraceae	s__unclassified_f__Oscillospiraceae	ASV3753	0	0	0	0.0176772	0	0	0	0	0	0	0	0.0176772	0	0	0.0530316	0	0	0	0.0029462	0.0029462	0.00883861
d__Bacteria	k__norank_d__Bacteria	p__Firmicutes	c__Clostridia	o__Oscillospirales	f__Ruminococcaceae	g__Subdoligranulum	s__unclassified_g__Subdoligranulum	ASV1908	0	0	0.0353544	0	0	0	0	0	0.0353544	0	0.0176772	0	0	0	0	0	0	0	0.0058924	0.00883861	0
d__Bacteria	k__norank_d__Bacteria	p__Cyanobacteria	c__Vampirivibrionia	o__Gastranaerophilales	f__norank_o__Gastranaerophilales	g__norank_f__norank_o__Gastranaerophilales	s__uncultured_bacterium_g__norank_f__norank_o__Gastranaerophilales	ASV2681	0	0	0	0	0	0	0	0.0883861	0	0.0353544	0	0	0.63638	0	0	0	0	0	0	0.0206234	0.106063
d__Bacteria	k__norank_d__Bacteria	p__Firmicutes	c__Clostridia	o__Clostridia_UCG-014	f__norank_o__Clostridia_UCG-014	g__norank_f__norank_o__Clostridia_UCG-014	s__unclassified_g__norank_f__norank_o__Clostridia_UCG-014	ASV2145	0	0	0	0	0	0	0.0176772	0	0	0	0	0	0.0176772	0	0.0353544	0	0	0	0	0.0029462	0.00883861
d__Bacteria	k__norank_d__Bacteria	p__Firmicutes	c__Bacilli	o__Lactobacillales	f__Lactobacillaceae	g__Lactobacillus	s__unclassified_g__Lactobacillus	ASV841	0	0	0	0	0	0	0	0	0	0	0	0	0.0176772	0.176772	0.583348	0	0	0	0	0	0.129633
d__Bacteria	k__norank_d__Bacteria	p__Firmicutes	c__Clostridia	o__Oscillospirales	f__Ruminococcaceae	g__unclassified_f__Ruminococcaceae	s__unclassified_f__Ruminococcaceae	ASV1175	0	0	0	0	0	0	0.0353544	0	0	0.0353544	0.0176772	0	0	0	0	0	0	0	0	0.014731	0
d__Bacteria	k__norank_d__Bacteria	p__Firmicutes	c__Clostridia	o__Clostridia_vadinBB60_group	f__norank_o__Clostridia_vadinBB60_group	g__norank_f__norank_o__Clostridia_vadinBB60_group	s__uncultured_bacterium_g__norank_f__norank_o__Clostridia_vadinBB60_group	ASV3293	0	0.0530316	0.0883861	0	0	0	0	0	0	0	0.12374	0	0	0	0	0	0	0	0.0235696	0.0206234	0
d__Bacteria	k__norank_d__Bacteria	p__Firmicutes	c__Clostridia	o__Monoglobales	f__Monoglobaceae	g__Monoglobus	s__unclassified_g__Monoglobus	ASV1424	0	0	0	0	0	0	0.0707089	0	0	0.0530316	0	0	0	0	0	0.0530316	0	0	0	0.0206234	0.00883861
d__Bacteria	k__norank_d__Bacteria	p__Firmicutes	c__Clostridia	o__Christensenellales	f__Christensenellaceae	g__Christensenellaceae_R-7_group	s__unclassified_g__Christensenellaceae_R-7_group	ASV4678	0	0	0	0	0	0	0	0.106063	0	0	0.0353544	0	0	0	0.0883861	0	0	0	0	0.0235696	0.014731
d__Bacteria	k__norank_d__Bacteria	p__Firmicutes	c__Clostridia	o__Lachnospirales	f__Lachnospiraceae	g__Blautia	s__unclassified_g__Blautia	ASV560	0	0	0	0	0	0	0	0	0	0	0.0176772	0	0	0	0.0176772	0	0	0.0530316	0	0.0029462	0.0117848
d__Bacteria	k__norank_d__Bacteria	p__Firmicutes	c__Clostridia	o__Clostridia_UCG-014	f__norank_o__Clostridia_UCG-014	g__norank_f__norank_o__Clostridia_UCG-014	s__uncultured_bacterium_g__norank_f__norank_o__Clostridia_UCG-014	ASV1204	0	0	0	0	0	0	0.0353544	0	0	0	0	0	0.0353544	0.0176772	0	0	0	0	0	0.0058924	0.00883861
d__Bacteria	k__norank_d__Bacteria	p__Firmicutes	c__Clostridia	o__Clostridia_UCG-014	f__norank_o__Clostridia_UCG-014	g__norank_f__norank_o__Clostridia_UCG-014	s__unclassified_g__norank_f__norank_o__Clostridia_UCG-014	ASV3256	0	0	0	0	0	0	0.0707089	0	0	0	0	0	0	0	0	0	0.0353544	0.0176772	0	0.0117848	0.00883861
d__Bacteria	k__norank_d__Bacteria	p__Firmicutes	c__Clostridia	o__Clostridia_vadinBB60_group	f__norank_o__Clostridia_vadinBB60_group	g__norank_f__norank_o__Clostridia_vadinBB60_group	s__uncultured_bacterium_g__norank_f__norank_o__Clostridia_vadinBB60_group	ASV1505	0	0	0	0	0	0	0	0	0.0353544	0	0	0	0	0	0	0.0530316	0.0176772	0	0	0.0058924	0.0117848
d__Bacteria	k__norank_d__Bacteria	p__Firmicutes	c__Bacilli	o__RF39	f__norank_o__RF39	g__norank_f__norank_o__RF39	s__uncultured_bacterium_g__norank_f__norank_o__RF39	ASV882	0	0	0	0	0	0	0.0176772	0	0	0.0176772	0	0	0	0.0707089	0	0	0	0	0	0.0058924	0.0117848
d__Bacteria	k__norank_d__Bacteria	p__Firmicutes	c__Clostridia	o__Christensenellales	f__Christensenellaceae	g__Christensenellaceae_R-7_group	s__unclassified_g__Christensenellaceae_R-7_group	ASV1696	0	0	0	0.0530316	0	0.0707089	0	0	0	0	0	0.0176772	0	0	0	0	0	0	0.0206234	0.0029462	0
d__Bacteria	k__norank_d__Bacteria	p__Firmicutes	c__Clostridia	o__Clostridia_UCG-014	f__norank_o__Clostridia_UCG-014	g__norank_f__norank_o__Clostridia_UCG-014	s__unclassified_g__norank_f__norank_o__Clostridia_UCG-014	ASV2190	0	0	0	0	0	0	0	0	0	0	0.141418	0	0	0	0	0.0883861	0.106063	0	0	0.0235696	0.0324082
d__Bacteria	k__norank_d__Bacteria	p__Firmicutes	c__Clostridia	o__Clostridia_UCG-014	f__norank_o__Clostridia_UCG-014	g__norank_f__norank_o__Clostridia_UCG-014	s__unclassified_g__norank_f__norank_o__Clostridia_UCG-014	ASV1225	0	0	0	0	0	0	0	0	0	0.0176772	0	0	0	0.0176772	0	0	0.0176772	0	0	0.0029462	0.0058924
d__Bacteria	k__norank_d__Bacteria	p__Firmicutes	c__Clostridia	o__Clostridia_vadinBB60_group	f__norank_o__Clostridia_vadinBB60_group	g__norank_f__norank_o__Clostridia_vadinBB60_group	s__unclassified_g__norank_f__norank_o__Clostridia_vadinBB60_group	ASV1041	0	0	0	0	0	0	0.0707089	0	0	0	0	0	0	0.0353544	0	0	0	0.0176772	0	0.0117848	0.00883861
d__Bacteria	k__norank_d__Bacteria	p__Firmicutes	c__Clostridia	o__Monoglobales	f__Monoglobaceae	g__Monoglobus	s__unclassified_g__Monoglobus	ASV1131	0	0	0	0.0176772	0	0	0	0	0.0530316	0	0	0	0	0.0353544	0	0	0	0	0.0029462	0.00883861	0.0058924
d__Bacteria	k__norank_d__Bacteria	p__Firmicutes	c__Clostridia	o__Oscillospirales	f__Ruminococcaceae	g__unclassified_f__Ruminococcaceae	s__unclassified_f__Ruminococcaceae	ASV956	0	0	0	0	0	0	0	0	0	0.0176772	0	0	0	0.0176772	0.0707089	0	0	0	0	0.0029462	0.014731
d__Bacteria	k__norank_d__Bacteria	p__Firmicutes	c__Clostridia	o__Clostridia_UCG-014	f__norank_o__Clostridia_UCG-014	g__norank_f__norank_o__Clostridia_UCG-014	s__unclassified_g__norank_f__norank_o__Clostridia_UCG-014	ASV3862	0	0	0	0	0	0	0	0	0	0.0176772	0	0	0	0	0	0	0.0176772	0.0176772	0	0.0029462	0.0058924
d__Bacteria	k__norank_d__Bacteria	p__Firmicutes	c__Clostridia	o__Oscillospirales	f__Ruminococcaceae	g__unclassified_f__Ruminococcaceae	s__unclassified_f__Ruminococcaceae	ASV1130	0	0	0	0	0	0.0176772	0	0	0	0	0	0	0	0	0	0	0.0530316	0.0176772	0.0029462	0	0.0117848
d__Bacteria	k__norank_d__Bacteria	p__Firmicutes	c__Clostridia	o__Oscillospirales	f__Ruminococcaceae	g__Anaerofilum	s__uncultured_bacterium_g__Anaerofilum	ASV2005	0	0	0.0176772	0.0530316	0	0	0	0	0	0	0	0	0	0	0.0353544	0	0	0	0.0117848	0	0.0058924
d__Bacteria	k__norank_d__Bacteria	p__Firmicutes	c__Bacilli	o__RF39	f__norank_o__RF39	g__norank_f__norank_o__RF39	s__uncultured_bacterium_g__norank_f__norank_o__RF39	ASV990	0	0	0	0	0	0	0	0	0	0	0	0	0	0.0353544	0.106063	0	0.0353544	0	0	0	0.029462
d__Bacteria	k__norank_d__Bacteria	p__Firmicutes	c__Clostridia	o__Oscillospirales	f__Ruminococcaceae	g__unclassified_f__Ruminococcaceae	s__unclassified_f__Ruminococcaceae	ASV4020	0	0	0	0	0	0.0353544	0	0	0.0176772	0	0	0	0	0	0	0.0707089	0	0	0.0058924	0.0029462	0.0117848
d__Bacteria	k__norank_d__Bacteria	p__Firmicutes	c__Bacilli	o__RF39	f__norank_o__RF39	g__norank_f__norank_o__RF39	s__uncultured_bacterium_g__norank_f__norank_o__RF39	ASV1441	0	0	0	0	0	0	0.141418	0	0	0	0	0	0	0	0	0.12374	0	0.12374	0	0.0235696	0.0412468
d__Bacteria	k__norank_d__Bacteria	p__Proteobacteria	c__Gammaproteobacteria	o__Burkholderiales	f__Sutterellaceae	g__Parasutterella	s__Parasutterella_secunda	ASV2568	0	0	0	0	0	0	0	0.0176772	0	0	0.0176772	0.0176772	0	0	0	0	0	0	0	0.00883861	0
d__Bacteria	k__norank_d__Bacteria	p__Firmicutes	c__Clostridia	o__Oscillospirales	f__Ruminococcaceae	g__unclassified_f__Ruminococcaceae	s__unclassified_f__Ruminococcaceae	ASV1294	0	0	0	0	0	0.0176772	0	0	0.0353544	0	0	0.0353544	0	0	0	0	0	0	0.0029462	0.0117848	0
d__Bacteria	k__norank_d__Bacteria	p__Firmicutes	c__Clostridia	o__Oscillospirales	f__Ruminococcaceae	g__Faecalibacterium	s__uncultured_bacterium_g__Faecalibacterium	ASV835	0	0	0.0353544	0.0176772	0	0	0	0	0	0	0	0	0	0.282835	0	0	0	0	0.00883861	0	0.0471392
d__Bacteria	k__norank_d__Bacteria	p__Firmicutes	c__Clostridia	o__Oscillospirales	f__Ruminococcaceae	g__Faecalibacterium	s__uncultured_bacterium_g__Faecalibacterium	ASV1035	0	0	0	0	0	0	0.0353544	0	0.159095	0	0	0	0	0.0176772	0	0	0	0	0	0.0324082	0.0029462
d__Bacteria	k__norank_d__Bacteria	p__Firmicutes	c__Clostridia	o__Christensenellales	f__Christensenellaceae	g__Christensenellaceae_R-7_group	s__unclassified_g__Christensenellaceae_R-7_group	ASV4173	0	0	0	0	0	0	0	0.0707089	0	0.0176772	0	0.0176772	0	0	0	0	0	0	0	0.0176772	0
d__Bacteria	k__norank_d__Bacteria	p__Firmicutes	c__Clostridia	o__Christensenellales	f__Christensenellaceae	g__Christensenellaceae_R-7_group	s__uncultured_marine_bacterium_g__Christensenellaceae_R-7_group	ASV1221	0	0	0	0	0	0	0	0	0.0353544	0	0	0.0353544	0	0.0353544	0	0	0	0	0	0.0117848	0.0058924
d__Bacteria	k__norank_d__Bacteria	p__Firmicutes	c__Bacilli	o__RF39	f__norank_o__RF39	g__norank_f__norank_o__RF39	s__unclassified_g__norank_f__norank_o__RF39	ASV1064	0	0	0	0	0	0	0.0353544	0	0	0	0	0	0	0.0176772	0.106063	0	0	0	0	0.0058924	0.0206234
d__Bacteria	k__norank_d__Bacteria	p__Firmicutes	c__Clostridia	o__Clostridia_UCG-014	f__norank_o__Clostridia_UCG-014	g__norank_f__norank_o__Clostridia_UCG-014	s__unclassified_g__norank_f__norank_o__Clostridia_UCG-014	ASV404	0	0	0	0	0.0353544	0	0	0	0	0.0707089	0	0	0	0	0	0.0176772	0	0	0.0058924	0.0117848	0.0029462
d__Bacteria	k__norank_d__Bacteria	p__Firmicutes	c__Clostridia	o__Lachnospirales	f__Lachnospiraceae	g__Frisingicoccus	s__unclassified_g__Frisingicoccus	ASV554	0	0	0	0.0176772	0.0176772	0	0	0	0	0	0	0	0	0	0	0.0176772	0	0	0.0058924	0	0.0029462
d__Bacteria	k__norank_d__Bacteria	p__Firmicutes	c__Bacilli	o__RF39	f__norank_o__RF39	g__norank_f__norank_o__RF39	s__uncultured_bacterium_g__norank_f__norank_o__RF39	ASV911	0	0	0	0	0	0	0	0	0	0	0.0176772	0.0176772	0	0.0353544	0	0	0	0	0	0.0058924	0.0058924
d__Bacteria	k__norank_d__Bacteria	p__Firmicutes	c__Clostridia	o__Oscillospirales	f__Ruminococcaceae	g__Harryflintia	s__Harryflintia_acetispora	ASV1559	0	0	0	0	0	0.0176772	0	0	0	0.0176772	0	0	0	0	0	0.0176772	0	0	0.0029462	0.0029462	0.0029462
d__Bacteria	k__norank_d__Bacteria	p__Firmicutes	c__Clostridia	o__Christensenellales	f__Christensenellaceae	g__norank_f__Christensenellaceae	s__uncultured_bacterium_g__norank_f__Christensenellaceae	ASV747	0	0	0	0.0176772	0	0	0	0.0176772	0.0176772	0	0	0	0	0	0	0	0	0	0.0029462	0.0058924	0
d__Bacteria	k__norank_d__Bacteria	p__Firmicutes	c__Clostridia	o__Lachnospirales	f__Lachnospiraceae	g__Frisingicoccus	s__unclassified_g__Frisingicoccus	ASV946	0	0	0	0	0	0	0	0	0	0	0	0	0	0.0353544	0.159095	0	0	0.0176772	0	0	0.0353544
d__Bacteria	k__norank_d__Bacteria	p__Desulfobacterota	c__Desulfovibrionia	o__Desulfovibrionales	f__Desulfovibrionaceae	g__Mailhella	s__Desulfovibrio_sp._Marseille-P3199	ASV1749	0	0	0	0	0	0.0353544	0	0	0	0.0530316	0	0	0	0	0	0	0.0176772	0	0.0058924	0.00883861	0.0029462
d__Bacteria	k__norank_d__Bacteria	p__Firmicutes	c__Clostridia	o__Oscillospirales	f__Oscillospiraceae	g__Papillibacter	s__uncultured_bacterium_g__Papillibacter	ASV1065	0	0	0	0	0	0	0	0	0	0.0176772	0	0.0176772	0	0.0176772	0	0	0	0	0	0.0058924	0.0029462
d__Bacteria	k__norank_d__Bacteria	p__Firmicutes	c__Clostridia	o__unclassified_c__Clostridia	f__unclassified_c__Clostridia	g__unclassified_c__Clostridia	s__unclassified_c__Clostridia	ASV2528	0	0	0	0	0	0	0.0530316	0	0	0	0.0176772	0	0	0	0	0	0	0.0176772	0	0.0117848	0.0029462
d__Bacteria	k__norank_d__Bacteria	p__Firmicutes	c__Clostridia	o__Oscillospirales	f__Oscillospiraceae	g__Oscillibacter	s__uncultured_bacterium_g__Oscillibacter	ASV2144	0	0	0	0	0	0	0	0.0176772	0	0	0	0.0707089	0	0	0	0.0353544	0	0	0	0.014731	0.0058924
d__Bacteria	k__norank_d__Bacteria	p__Firmicutes	c__Clostridia	o__Clostridia_UCG-014	f__norank_o__Clostridia_UCG-014	g__norank_f__norank_o__Clostridia_UCG-014	s__unclassified_g__norank_f__norank_o__Clostridia_UCG-014	ASV7306	0	0	0	0	0	0.0353544	0	0	0	0	0	0	0.0176772	0	0.0176772	0	0	0	0.0058924	0	0.0058924
d__Bacteria	k__norank_d__Bacteria	p__Firmicutes	c__Clostridia	o__Oscillospirales	f__Oscillospiraceae	g__Colidextribacter	s__Clostridiales_bacterium_NK3B98_g__Colidextribacter	ASV1491	0	0	0	0	0	0.0530316	0	0	0	0	0	0.0176772	0	0	0	0.0353544	0	0	0.00883861	0.0029462	0.0058924
d__Bacteria	k__norank_d__Bacteria	p__Firmicutes	c__Bacilli	o__RF39	f__norank_o__RF39	g__norank_f__norank_o__RF39	s__unclassified_g__norank_f__norank_o__RF39	ASV2003	0	0	0	0	0	0	0.0176772	0	0	0	0	0	0	0	0.0530316	0	0.0353544	0	0	0.0029462	0.014731
d__Bacteria	k__norank_d__Bacteria	p__Firmicutes	c__Clostridia	o__Oscillospirales	f__Ruminococcaceae	g__Ruminococcus	s__unclassified_g__Ruminococcus	ASV2214	0	0	0	0	0	0	0.0353544	0	0.0353544	0.0353544	0	0	0	0	0	0	0	0	0	0.0176772	0
d__Bacteria	k__norank_d__Bacteria	p__Firmicutes	c__Clostridia	o__Lachnospirales	f__Lachnospiraceae	g__unclassified_f__Lachnospiraceae	s__unclassified_f__Lachnospiraceae	ASV1427	0	0	0	0	0	0.0883861	0	0	0	0	0	0	0.0530316	0	0	0.0353544	0	0	0.014731	0	0.014731
d__Bacteria	k__norank_d__Bacteria	p__Firmicutes	c__Clostridia	o__Oscillospirales	f__Oscillospiraceae	g__UCG-005	s__unclassified_g__UCG-005	ASV1237	0	0	0	0	0	0.0176772	0	0	0	0	0	0	0	0	0.0176772	0	0	0.0176772	0.0029462	0	0.0058924
d__Bacteria	k__norank_d__Bacteria	p__Cyanobacteria	c__Vampirivibrionia	o__Gastranaerophilales	f__norank_o__Gastranaerophilales	g__norank_f__norank_o__Gastranaerophilales	s__unclassified_g__norank_f__norank_o__Gastranaerophilales	ASV2706	0	0	0	0	0	0	0	0	0	0	0	0	0	0	0.0353544	0	0.106063	0.212127	0	0	0.058924
d__Bacteria	k__norank_d__Bacteria	p__Firmicutes	c__Clostridia	o__Lachnospirales	f__Lachnospiraceae	g__unclassified_f__Lachnospiraceae	s__unclassified_f__Lachnospiraceae	ASV4835	0	0	0.0176772	0	0	0	0	0	0.0176772	0	0	0	0	0	0.0353544	0	0	0	0.0029462	0.0029462	0.0058924
d__Bacteria	k__norank_d__Bacteria	p__Firmicutes	c__Bacilli	o__RF39	f__norank_o__RF39	g__norank_f__norank_o__RF39	s__unclassified_g__norank_f__norank_o__RF39	ASV858	0	0	0	0	0	0	0	0	0	0	0	0	0.12374	0.0707089	0	0.0707089	0	0	0	0	0.044193
d__Bacteria	k__norank_d__Bacteria	p__Firmicutes	c__Clostridia	o__Oscillospirales	f__Ruminococcaceae	g__unclassified_f__Ruminococcaceae	s__unclassified_f__Ruminococcaceae	ASV1746	0	0	0	0	0	0	0	0	0.0176772	0	0.0176772	0	0	0	0	0.0176772	0	0	0	0.0058924	0.0029462
d__Bacteria	k__norank_d__Bacteria	p__Firmicutes	c__Clostridia	o__Oscillospirales	f__UCG-010	g__norank_f__UCG-010	s__unclassified_g__norank_f__UCG-010	ASV982	0	0	0	0	0	0	0	0.0176772	0	0	0	0	0	0.106063	0.141418	0	0	0	0	0.0029462	0.0412468
d__Bacteria	k__norank_d__Bacteria	p__Firmicutes	c__Clostridia	o__Oscillospirales	f__UCG-010	g__norank_f__UCG-010	s__uncultured_bacterium_g__norank_f__UCG-010	ASV1283	0	0	0	0	0	0	0	0	0	0	0	0.0176772	0.0176772	0	0	0	0	0.0707089	0	0.0029462	0.014731
d__Bacteria	k__norank_d__Bacteria	p__Firmicutes	c__Clostridia	o__Oscillospirales	f__Butyricicoccaceae	g__Butyricicoccus	s__unclassified_g__Butyricicoccus	ASV3440	0	0.0353544	0	0	0	0.0176772	0.0530316	0	0	0	0	0	0	0	0	0	0	0	0.00883861	0.00883861	0
d__Bacteria	k__norank_d__Bacteria	p__Firmicutes	c__Clostridia	o__Clostridia_UCG-014	f__norank_o__Clostridia_UCG-014	g__norank_f__norank_o__Clostridia_UCG-014	s__unclassified_g__norank_f__norank_o__Clostridia_UCG-014	ASV1509	0	0	0	0	0	0	0	0	0	0	0	0.0353544	0.0176772	0	0	0.0176772	0	0	0	0.0058924	0.0058924
d__Bacteria	k__norank_d__Bacteria	p__Firmicutes	c__Clostridia	o__Clostridia_vadinBB60_group	f__norank_o__Clostridia_vadinBB60_group	g__norank_f__norank_o__Clostridia_vadinBB60_group	s__uncultured_bacterium_g__norank_f__norank_o__Clostridia_vadinBB60_group	ASV1517	0	0	0	0.0176772	0	0	0	0	0	0	0	0	0.0176772	0	0	0	0	0.0176772	0.0029462	0	0.0058924
d__Bacteria	k__norank_d__Bacteria	p__Firmicutes	c__Clostridia	o__Lachnospirales	f__Lachnospiraceae	g__unclassified_f__Lachnospiraceae	s__unclassified_f__Lachnospiraceae	ASV1898	0	0	0	0.0176772	0	0	0	0.0176772	0	0.0176772	0	0	0	0	0	0	0	0	0.0029462	0.0058924	0
d__Bacteria	k__norank_d__Bacteria	p__Firmicutes	c__Bacilli	o__Bacillales	f__Bacillaceae	g__Bacillus	s__Lactobacillus_vaginalis_g__Bacillus	ASV842	0	0	0	0.12374	0	0	0	0	0	0	0	0	0	0.12374	0	0	0.212127	0	0.0206234	0	0.0559778
d__Bacteria	k__norank_d__Bacteria	p__Firmicutes	c__Clostridia	o__Lachnospirales	f__Lachnospiraceae	g__unclassified_f__Lachnospiraceae	s__unclassified_f__Lachnospiraceae	ASV564	0	0	0	0	0	0.0176772	0	0	0	0	0	0	0	0.0176772	0	0.0176772	0	0	0.0029462	0	0.0058924
d__Bacteria	k__norank_d__Bacteria	p__Firmicutes	c__Clostridia	o__Monoglobales	f__Monoglobaceae	g__Monoglobus	s__uncultured_bacterium_g__Monoglobus	ASV1765	0	0	0	0	0	0.0176772	0	0.0176772	0	0	0.0176772	0	0	0	0	0	0	0	0.0029462	0.0058924	0
d__Bacteria	k__norank_d__Bacteria	p__Firmicutes	c__Clostridia	o__Oscillospirales	f__Ruminococcaceae	g__Candidatus_Soleaferrea	s__uncultured_bacterium_g__Candidatus_Soleaferrea	ASV1165	0	0	0	0	0	0.0176772	0	0	0	0	0	0	0	0.0176772	0.0176772	0	0	0	0.0029462	0	0.0058924
d__Bacteria	k__norank_d__Bacteria	p__Firmicutes	c__Clostridia	o__Oscillospirales	f__Oscillospiraceae	g__Intestinimonas	s__uncultured_Clostridiales_bacterium_g__Intestinimonas	ASV1185	0	0	0	0	0	0.0176772	0	0	0	0	0.0176772	0	0	0	0.0353544	0	0	0	0.0029462	0.0029462	0.0058924
d__Bacteria	k__norank_d__Bacteria	p__Firmicutes	c__Clostridia	o__Lachnospirales	f__Lachnospiraceae	g__Eubacterium_hallii_group	s__unclassified_g__Eubacterium_hallii_group	ASV1252	0	0	0	0	0	0	0	0.0176772	0	0	0	0	0	0.0176772	0	0.0176772	0	0	0	0.0029462	0.0058924
d__Bacteria	k__norank_d__Bacteria	p__Firmicutes	c__Clostridia	o__Oscillospirales	f__Ruminococcaceae	g__norank_f__Ruminococcaceae	s__uncultured_bacterium_g__norank_f__Ruminococcaceae	ASV2208	0	0	0	0	0	0	0	0	0.0176772	0	0.0176772	0	0	0	0	0	0.0353544	0	0	0.0058924	0.0058924
d__Bacteria	k__norank_d__Bacteria	p__Firmicutes	c__Clostridia	o__Peptococcales	f__Peptococcaceae	g__norank_f__Peptococcaceae	s__unclassified_g__norank_f__Peptococcaceae	ASV3444	0	0.0353544	0.0530316	0.0353544	0	0	0	0	0	0	0	0	0	0	0	0	0	0	0.0206234	0	0
d__Bacteria	k__norank_d__Bacteria	p__Firmicutes	c__Bacilli	o__RF39	f__norank_o__RF39	g__norank_f__norank_o__RF39	s__unclassified_g__norank_f__norank_o__RF39	ASV1059	0	0	0	0	0	0	0	0	0	0	0	0	0	0.0176772	0	0	0.0176772	0.0530316	0	0	0.014731
d__Bacteria	k__norank_d__Bacteria	p__Actinobacteriota	c__Actinobacteria	o__Micrococcales	f__Micrococcaceae	g__unclassified_f__Micrococcaceae	s__unclassified_f__Micrococcaceae	ASV548	0	0	0	0	0	0	0.0353544	0.0176772	0.0176772	0	0	0	0	0	0	0	0	0	0	0.0117848	0
d__Bacteria	k__norank_d__Bacteria	p__Firmicutes	c__Clostridia	o__Clostridia_UCG-014	f__norank_o__Clostridia_UCG-014	g__norank_f__norank_o__Clostridia_UCG-014	s__uncultured_bacterium_g__norank_f__norank_o__Clostridia_UCG-014	ASV1096	0	0	0	0	0	0	0	0	0	0	0	0	0	0.0353544	0.0176772	0	0.0707089	0	0	0	0.0206234
d__Bacteria	k__norank_d__Bacteria	p__Actinobacteriota	c__Actinobacteria	o__Bifidobacteriales	f__Bifidobacteriaceae	g__Bifidobacterium	s__unclassified_g__Bifidobacterium	ASV462	0	0	0	0	0.0176772	0	0	0	0	0	0.0176772	0	0.0176772	0	0	0	0	0	0.0029462	0.0029462	0.0029462
d__Bacteria	k__norank_d__Bacteria	p__Firmicutes	c__Clostridia	o__Clostridia_UCG-014	f__norank_o__Clostridia_UCG-014	g__norank_f__norank_o__Clostridia_UCG-014	s__unclassified_g__norank_f__norank_o__Clostridia_UCG-014	ASV2546	0	0	0	0	0	0	0	0	0	0.0353544	0	0	0.0530316	0	0	0	0	0.0176772	0	0.0058924	0.0117848
d__Bacteria	k__norank_d__Bacteria	p__Firmicutes	c__Clostridia	o__Clostridia_UCG-014	f__norank_o__Clostridia_UCG-014	g__norank_f__norank_o__Clostridia_UCG-014	s__unclassified_g__norank_f__norank_o__Clostridia_UCG-014	ASV1581	0	0	0	0	0	0	0	0	0	0.0176772	0	0	0	0	0.159095	0.0353544	0	0	0	0.0029462	0.0324082
d__Bacteria	k__norank_d__Bacteria	p__Firmicutes	c__Clostridia	o__Oscillospirales	f__Butyricicoccaceae	g__Butyricicoccus	s__unclassified_g__Butyricicoccus	ASV903	0	0	0	0	0	0	0.0883861	0	0.0176772	0	0	0	0	0.0353544	0	0	0	0	0	0.0176772	0.0058924
d__Bacteria	k__norank_d__Bacteria	p__Firmicutes	c__Bacilli	o__RF39	f__norank_o__RF39	g__norank_f__norank_o__RF39	s__unclassified_g__norank_f__norank_o__RF39	ASV7553	0	0	0	0	0	0	0	0	0	0.0176772	0	0	0	0	0	0	0.0530316	0.0353544	0	0.0029462	0.014731
d__Bacteria	k__norank_d__Bacteria	p__Firmicutes	c__Clostridia	o__Clostridia_vadinBB60_group	f__norank_o__Clostridia_vadinBB60_group	g__norank_f__norank_o__Clostridia_vadinBB60_group	s__uncultured_bacterium_g__norank_f__norank_o__Clostridia_vadinBB60_group	ASV2179	0	0	0	0	0	0	0	0	0	0	0	0	0	0	0.0176772	0	0.0530316	0.106063	0	0	0.029462
d__Bacteria	k__norank_d__Bacteria	p__Firmicutes	c__Clostridia	o__Clostridiales	f__Clostridiaceae	g__Clostridium_sensu_stricto_1	s__unclassified_g__Clostridium_sensu_stricto_1	ASV791	0	0	0	0	0	0.0176772	0	0	0	0	0	0.0353544	0	0	0	0.0353544	0	0	0.0029462	0.0058924	0.0058924
d__Bacteria	k__norank_d__Bacteria	p__Firmicutes	c__Clostridia	o__Clostridia_vadinBB60_group	f__norank_o__Clostridia_vadinBB60_group	g__norank_f__norank_o__Clostridia_vadinBB60_group	s__unclassified_g__norank_f__norank_o__Clostridia_vadinBB60_group	ASV1984	0	0	0	0	0	0	0	0	0.0176772	0	0.0176772	0	0	0	0	0	0.0176772	0	0	0.0058924	0.0029462
d__Bacteria	k__norank_d__Bacteria	p__Firmicutes	c__Clostridia	o__Oscillospirales	f__Butyricicoccaceae	g__UCG-009	s__uncultured_bacterium_g__UCG-009	ASV676	0	0	0	0	0	0	0	0	0	0	0.0176772	0	0.0176772	0	0	0.0176772	0	0	0	0.0029462	0.0058924
d__Bacteria	k__norank_d__Bacteria	p__Firmicutes	c__Clostridia	o__Oscillospirales	f__Oscillospiraceae	g__NK4A214_group	s__unclassified_g__NK4A214_group	ASV998	0	0	0.0176772	0	0	0	0	0	0	0	0	0	0	0.0176772	0.0176772	0	0	0	0.0029462	0	0.0058924
d__Bacteria	k__norank_d__Bacteria	p__Firmicutes	c__Clostridia	o__Lachnospirales	f__Lachnospiraceae	g__unclassified_f__Lachnospiraceae	s__unclassified_f__Lachnospiraceae	ASV1990	0	0	0	0	0	0	0	0.0353544	0	0.0176772	0	0	0	0	0	0	0	0.0176772	0	0.00883861	0.0029462
d__Bacteria	k__norank_d__Bacteria	p__Firmicutes	c__Clostridia	o__Peptococcales	f__Peptococcaceae	g__norank_f__Peptococcaceae	s__uncultured_bacterium_g__norank_f__Peptococcaceae	ASV2027	0	0	0	0	0	0	0.0353544	0.0176772	0	0	0	0	0	0	0	0	0	0.0176772	0	0.00883861	0.0029462
d__Bacteria	k__norank_d__Bacteria	p__Firmicutes	c__Clostridia	o__Oscillospirales	f__Butyricicoccaceae	g__Butyricicoccus	s__unclassified_g__Butyricicoccus	ASV870	0	0	0	0	0	0	0.0353544	0	0	0.0353544	0	0	0	0.0530316	0	0	0	0	0	0.0117848	0.00883861
d__Bacteria	k__norank_d__Bacteria	p__Firmicutes	c__Bacilli	o__RF39	f__norank_o__RF39	g__norank_f__norank_o__RF39	s__uncultured_bacterium_g__norank_f__norank_o__RF39	ASV3035	0	0	0	0	0	0	0.0176772	0	0	0.0883861	0.0176772	0	0	0	0	0	0	0	0	0.0206234	0
d__Bacteria	k__norank_d__Bacteria	p__Firmicutes	c__Clostridia	o__Oscillospirales	f__Ruminococcaceae	g__unclassified_f__Ruminococcaceae	s__unclassified_f__Ruminococcaceae	ASV728	0	0	0	0	0	0	0	0.0176772	0	0.0176772	0	0.0176772	0	0	0	0	0	0	0	0.00883861	0
d__Bacteria	k__norank_d__Bacteria	p__Firmicutes	c__Clostridia	o__Oscillospirales	f__Ruminococcaceae	g__Paludicola	s__unclassified_g__Paludicola	ASV469	0	0	0	0	0.0176772	0	0	0	0.0176772	0	0	0	0	0	0	0	0	0.0353544	0.0029462	0.0029462	0.0058924
d__Bacteria	k__norank_d__Bacteria	p__Firmicutes	c__Clostridia	o__Oscillospirales	f__Butyricicoccaceae	g__UCG-009	s__uncultured_bacterium_g__UCG-009	ASV544	0	0.0353544	0	0	0	0	0.0530316	0	0	0	0	0	0	0	0	0	0	0.0353544	0.0058924	0.00883861	0.0058924
d__Bacteria	k__norank_d__Bacteria	p__Firmicutes	c__Clostridia	o__Oscillospirales	f__Oscillospiraceae	g__unclassified_f__Oscillospiraceae	s__unclassified_f__Oscillospiraceae	ASV1530	0	0.0176772	0.0353544	0.0176772	0	0	0	0	0	0	0	0	0	0	0	0	0	0	0.0117848	0	0
d__Bacteria	k__norank_d__Bacteria	p__Firmicutes	c__Bacilli	o__RF39	f__norank_o__RF39	g__norank_f__norank_o__RF39	s__unclassified_g__norank_f__norank_o__RF39	ASV349	0	0	0	0	0.0176772	0	0	0	0	0	0	0.0176772	0	0	0	0	0	0.0883861	0.0029462	0.0029462	0.014731
d__Bacteria	k__norank_d__Bacteria	p__Firmicutes	c__Clostridia	o__Oscillospirales	f__Oscillospiraceae	g__NK4A214_group	s__unclassified_g__NK4A214_group	ASV1207	0	0	0	0	0	0	0	0	0	0	0	0	0	0.0353544	0	0	0.0353544	0.0530316	0	0	0.0206234
d__Bacteria	k__norank_d__Bacteria	p__Firmicutes	c__Clostridia	o__Lachnospirales	f__Lachnospiraceae	g__Tyzzerella	s__uncultured_bacterium_g__Tyzzerella	ASV1086	0	0	0	0	0	0	0	0	0	0	0	0	0	0.0353544	0.0353544	0	0.0353544	0	0	0	0.0176772
d__Bacteria	k__norank_d__Bacteria	p__Firmicutes	c__Bacilli	o__Staphylococcales	f__Staphylococcaceae	g__Staphylococcus	s__unclassified_g__Staphylococcus	ASV4950	0	0	0	0	0	0	0.0353544	0.0707089	0.0176772	0	0	0	0	0	0	0	0	0	0	0.0206234	0
d__Bacteria	k__norank_d__Bacteria	p__Firmicutes	c__Clostridia	o__Oscillospirales	f__Ruminococcaceae	g__unclassified_f__Ruminococcaceae	s__unclassified_f__Ruminococcaceae	ASV803	0	0.0176772	0	0	0	0	0	0	0	0	0	0	0	0	0	0.0176772	0.0176772	0	0.0029462	0	0.0058924
d__Bacteria	k__norank_d__Bacteria	p__Firmicutes	c__Bacilli	o__unclassified_c__Bacilli	f__unclassified_c__Bacilli	g__unclassified_c__Bacilli	s__unclassified_c__Bacilli	ASV932	0	0	0	0	0	0	0	0	0	0	0	0	0	0.0176772	0.0883861	0	0.0530316	0	0	0	0.0265158
d__Bacteria	k__norank_d__Bacteria	p__Firmicutes	c__Clostridia	o__Oscillospirales	f__Ruminococcaceae	g__Paludicola	s__unclassified_g__Paludicola	ASV1814	0	0	0	0.0176772	0	0	0	0.0353544	0	0	0	0.0176772	0	0	0	0	0	0	0.0029462	0.00883861	0
d__Bacteria	k__norank_d__Bacteria	p__Firmicutes	c__Clostridia	o__Oscillospirales	f__Oscillospiraceae	g__Intestinimonas	s__uncultured_Clostridiales_bacterium_g__Intestinimonas	ASV623	0	0	0	0	0.0176772	0	0	0	0	0	0	0	0	0.0176772	0	0.0353544	0	0	0.0029462	0	0.00883861
d__Bacteria	k__norank_d__Bacteria	p__Firmicutes	c__Clostridia	o__Clostridia_vadinBB60_group	f__norank_o__Clostridia_vadinBB60_group	g__norank_f__norank_o__Clostridia_vadinBB60_group	s__unclassified_g__norank_f__norank_o__Clostridia_vadinBB60_group	ASV1075	0	0	0	0	0	0	0	0	0	0	0	0	0	0.0176772	0	0	0.0176772	0.0353544	0	0	0.0117848
d__Bacteria	k__norank_d__Bacteria	p__Bacteroidota	c__Bacteroidia	o__Bacteroidales	f__Tannerellaceae	g__Parabacteroides	s__unclassified_g__Parabacteroides	ASV1066	0	0	0	0	0	0	0	0	0	0.0530316	0	0	0	0.0353544	0	0.0707089	0	0	0	0.00883861	0.0176772
d__Bacteria	k__norank_d__Bacteria	p__Bacteroidota	c__Bacteroidia	o__Bacteroidales	f__Tannerellaceae	g__Parabacteroides	s__unclassified_g__Parabacteroides	ASV6369	0	0	0	0	0	0	0	0	0	0.0530316	0.0176772	0	0	0	0	0.0176772	0	0	0	0.0117848	0.0029462
d__Bacteria	k__norank_d__Bacteria	p__Proteobacteria	c__Gammaproteobacteria	o__Burkholderiales	f__Sutterellaceae	g__Sutterella	s__gut_metagenome_g__Sutterella	ASV2539	0	0.0353544	0	0	0	0	0	0	0	0	0	0	0	0	0	0	0.0176772	0.0353544	0.0058924	0	0.00883861
d__Bacteria	k__norank_d__Bacteria	p__Actinobacteriota	c__Coriobacteriia	o__Coriobacteriales	f__Eggerthellaceae	g__Gordonibacter	s__unclassified_g__Gordonibacter	ASV1289	0	0	0	0	0	0.0176772	0	0.0353544	0	0	0	0	0	0	0.0176772	0	0	0	0.0029462	0.0058924	0.0029462
d__Bacteria	k__norank_d__Bacteria	p__Firmicutes	c__Bacilli	o__RF39	f__norank_o__RF39	g__norank_f__norank_o__RF39	s__unclassified_g__norank_f__norank_o__RF39	ASV1034	0	0	0	0	0	0	0	0.0707089	0	0	0	0	0	0.0176772	0	0.0176772	0	0	0	0.0117848	0.0058924
d__Bacteria	k__norank_d__Bacteria	p__Cyanobacteria	c__Vampirivibrionia	o__Gastranaerophilales	f__norank_o__Gastranaerophilales	g__norank_f__norank_o__Gastranaerophilales	s__uncultured_bacterium_g__norank_f__norank_o__Gastranaerophilales	ASV1197	0	0	0	0	0	0	0.0353544	0	0	0	0	0	0	0.0176772	0.0353544	0	0	0	0	0.0058924	0.00883861
d__Bacteria	k__norank_d__Bacteria	p__Firmicutes	c__Clostridia	o__Clostridia_UCG-014	f__norank_o__Clostridia_UCG-014	g__norank_f__norank_o__Clostridia_UCG-014	s__unclassified_g__norank_f__norank_o__Clostridia_UCG-014	ASV3735	0	0	0	0	0	0	0.0353544	0.0707089	0	0	0	0	0	0	0.0530316	0	0	0	0	0.0176772	0.00883861
d__Bacteria	k__norank_d__Bacteria	p__Firmicutes	c__Negativicutes	o__Veillonellales-Selenomonadales	f__Veillonellaceae	g__Megasphaera	s__Megasphaera_stantonii	ASV1496	0	0	0	0.0176772	0	0.0176772	0	0	0	0	0	0.0176772	0	0	0	0	0	0	0.0058924	0.0029462	0
d__Bacteria	k__norank_d__Bacteria	p__Firmicutes	c__Clostridia	o__Clostridia_vadinBB60_group	f__norank_o__Clostridia_vadinBB60_group	g__norank_f__norank_o__Clostridia_vadinBB60_group	s__uncultured_bacterium_g__norank_f__norank_o__Clostridia_vadinBB60_group	ASV1061	0	0	0	0	0	0.0176772	0.0353544	0	0	0	0	0	0	0.0353544	0	0	0	0	0.0029462	0.0058924	0.0058924
d__Bacteria	k__norank_d__Bacteria	p__Firmicutes	c__Clostridia	o__Monoglobales	f__Monoglobaceae	g__Monoglobus	s__unclassified_g__Monoglobus	ASV1274	0	0	0.0176772	0.0353544	0	0	0	0	0	0	0	0.0176772	0	0	0	0	0	0	0.00883861	0.0029462	0
d__Bacteria	k__norank_d__Bacteria	p__Firmicutes	c__Clostridia	o__Oscillospirales	f__Oscillospiraceae	g__UCG-005	s__uncultured_rumen_bacterium_g__UCG-005	ASV2221	0	0	0	0	0	0.0176772	0	0	0	0	0	0	0.0176772	0	0	0.0176772	0	0	0.0029462	0	0.0058924
d__Bacteria	k__norank_d__Bacteria	p__Firmicutes	c__Bacilli	o__Erysipelotrichales	f__Erysipelatoclostridiaceae	g__Erysipelatoclostridium	s__Clostridiales_bacterium_CHKCI006	ASV1023	0	0	0	0	0	0	0	0	0.0176772	0	0	0.0176772	0	0.0176772	0	0	0	0	0	0.0058924	0.0029462
d__Bacteria	k__norank_d__Bacteria	p__Firmicutes	c__Clostridia	o__Oscillospirales	f__Oscillospiraceae	g__Intestinimonas	s__unclassified_g__Intestinimonas	ASV2224	0	0	0.0707089	0	0	0.0176772	0	0	0	0	0	0	0	0	0.0353544	0	0	0	0.014731	0	0.0058924
d__Bacteria	k__norank_d__Bacteria	p__Firmicutes	c__Clostridia	o__Christensenellales	f__Christensenellaceae	g__norank_f__Christensenellaceae	s__uncultured_bacterium_g__norank_f__Christensenellaceae	ASV2612	0	0	0	0.0176772	0	0	0.0353544	0.0176772	0	0	0	0	0	0	0	0	0	0	0.0029462	0.00883861	0
d__Bacteria	k__norank_d__Bacteria	p__Firmicutes	c__Clostridia	o__Christensenellales	f__Christensenellaceae	g__Christensenellaceae_R-7_group	s__unclassified_g__Christensenellaceae_R-7_group	ASV3170	0	0	0	0	0	0	0.0176772	0.0176772	0	0	0	0.0176772	0	0	0	0	0	0	0	0.00883861	0
d__Bacteria	k__norank_d__Bacteria	p__Firmicutes	c__Clostridia	o__Peptococcales	f__Peptococcaceae	g__Peptococcus	s__uncultured_organism_g__Peptococcus	ASV4260	0	0	0	0	0	0	0	0	0	0	0	0.0176772	0	0	0.0353544	0.0176772	0	0	0	0.0029462	0.00883861
d__Bacteria	k__norank_d__Bacteria	p__Firmicutes	c__Clostridia	o__Christensenellales	f__Christensenellaceae	g__Christensenellaceae_R-7_group	s__unclassified_g__Christensenellaceae_R-7_group	ASV1200	0	0	0	0	0	0.0176772	0	0	0	0	0	0	0	0.0353544	0	0.0176772	0	0	0.0029462	0	0.00883861
d__Bacteria	k__norank_d__Bacteria	p__Firmicutes	c__Clostridia	o__Oscillospirales	f__Ruminococcaceae	g__norank_f__Ruminococcaceae	s__unclassified_g__norank_f__Ruminococcaceae	ASV675	0	0	0.0176772	0	0.0176772	0	0	0	0	0	0	0	0	0.0353544	0	0	0	0	0.0058924	0	0.0058924
d__Bacteria	k__norank_d__Bacteria	p__Firmicutes	c__Clostridia	o__Christensenellales	f__Christensenellaceae	g__Christensenellaceae_R-7_group	s__unclassified_g__Christensenellaceae_R-7_group	ASV1206	0	0	0	0	0	0	0.0176772	0	0	0	0	0.0353544	0	0	0	0	0	0.0176772	0	0.00883861	0.0029462
d__Bacteria	k__norank_d__Bacteria	p__Firmicutes	c__Clostridia	o__Christensenellales	f__Christensenellaceae	g__Christensenellaceae_R-7_group	s__unclassified_g__Christensenellaceae_R-7_group	ASV1819	0	0	0	0	0	0	0	0	0.0176772	0	0	0	0	0	0.0353544	0	0	0.0353544	0	0.0029462	0.0117848
d__Bacteria	k__norank_d__Bacteria	p__Firmicutes	c__Clostridia	o__Oscillospirales	f__Oscillospiraceae	g__norank_f__Oscillospiraceae	s__uncultured_bacterium_BC09	ASV1403	0	0	0	0	0	0	0.0176772	0	0	0	0.0176772	0	0	0.0176772	0	0	0	0	0	0.0058924	0.0029462
d__Bacteria	k__norank_d__Bacteria	p__Actinobacteriota	c__Actinobacteria	o__Corynebacteriales	f__Corynebacteriaceae	g__Corynebacterium	s__unclassified_g__Corynebacterium	ASV5115	0	0	0	0	0	0	0.0176772	0.0353544	0.0176772	0	0	0	0	0	0	0	0	0	0	0.0117848	0
d__Bacteria	k__norank_d__Bacteria	p__Firmicutes	c__Clostridia	o__Clostridia_vadinBB60_group	f__norank_o__Clostridia_vadinBB60_group	g__norank_f__norank_o__Clostridia_vadinBB60_group	s__unclassified_g__norank_f__norank_o__Clostridia_vadinBB60_group	ASV1040	0	0	0	0	0	0	0.0176772	0.0176772	0	0	0	0	0	0.0176772	0	0	0	0	0	0.0058924	0.0029462
d__Bacteria	k__norank_d__Bacteria	p__Firmicutes	c__Clostridia	o__Oscillospirales	f__Oscillospiraceae	g__UCG-002	s__uncultured_bacterium_g__UCG-002	ASV810	0	0	0	0	0	0	0	0	0.0176772	0	0	0.0176772	0	0	0	0	0	0.0353544	0	0.0058924	0.0058924
d__Bacteria	k__norank_d__Bacteria	p__Firmicutes	c__Clostridia	o__Oscillospirales	f__Oscillospiraceae	g__Oscillibacter	s__unclassified_g__Oscillibacter	ASV7070	0	0	0.0176772	0.0353544	0	0	0	0	0	0	0	0	0	0	0	0	0	0.0176772	0.00883861	0	0.0029462
d__Bacteria	k__norank_d__Bacteria	p__Firmicutes	c__Clostridia	o__Oscillospirales	f__Ruminococcaceae	g__unclassified_f__Ruminococcaceae	s__unclassified_f__Ruminococcaceae	ASV1809	0	0	0	0	0	0	0	0.0353544	0	0	0	0.0353544	0	0	0	0	0.0176772	0	0	0.0117848	0.0029462
d__Bacteria	k__norank_d__Bacteria	p__Actinobacteriota	c__Actinobacteria	o__Micrococcales	f__Brevibacteriaceae	g__Brevibacterium	s__Brevibacterium	ASV3089	0	0	0	0	0	0	0.0176772	0.0530316	0	0	0.0176772	0	0	0	0	0	0	0	0	0.014731	0
d__Bacteria	k__norank_d__Bacteria	p__Firmicutes	c__Clostridia	o__Oscillospirales	f__Ruminococcaceae	g__norank_f__Ruminococcaceae	s__uncultured_bacterium_g__norank_f__Ruminococcaceae	ASV1276	0	0	0	0	0	0	0	0.0176772	0	0	0	0	0	0.0176772	0	0.0176772	0	0	0	0.0029462	0.0058924
d__Bacteria	k__norank_d__Bacteria	p__Firmicutes	c__Clostridia	o__Oscillospirales	f__Ruminococcaceae	g__Faecalibacterium	s__bacterium_ic1379	ASV999	0	0	0	0	0	0	0	0	0	0.0353544	0.0707089	0	0.0353544	0.0353544	0	0	0	0	0	0.0176772	0.0117848
d__Bacteria	k__norank_d__Bacteria	p__Firmicutes	c__Clostridia	o__Oscillospirales	f__Ruminococcaceae	g__Faecalibacterium	s__uncultured_bacterium_g__Faecalibacterium	ASV2861	0	0	0	0	0	0	0	0.0883861	0.0530316	0	0.371221	0	0.0707089	0	0	0	0	0	0	0.0854399	0.0117848
d__Bacteria	k__norank_d__Bacteria	p__Firmicutes	c__Clostridia	o__Oscillospirales	f__Ruminococcaceae	g__Faecalibacterium	s__uncultured_bacterium_g__Faecalibacterium	ASV872	0	0	0	0	0	0	0	0	0	0.106063	0.229804	0.159095	0	0.106063	0	0	0	0	0	0.0824937	0.0176772
d__Bacteria	k__norank_d__Bacteria	p__Firmicutes	c__Clostridia	o__Oscillospirales	f__Ruminococcaceae	g__Faecalibacterium	s__uncultured_bacterium_g__Faecalibacterium	ASV2189	0	0	0	0	0	0	0	0.0176772	0	0.0353544	0.0353544	0.0176772	0	0	0	0	0	0	0	0.0176772	0
d__Bacteria	k__norank_d__Bacteria	p__Firmicutes	c__Clostridia	o__Oscillospirales	f__Oscillospiraceae	g__norank_f__Oscillospiraceae	s__unclassified_g__norank_f__Oscillospiraceae	ASV1495	0	0	0	0	0	0	0.0530316	0	0	0	0	0	0	0	0.0883861	1.04296	0	2.95209	0	0.00883861	0.680573
d__Bacteria	k__norank_d__Bacteria	p__Firmicutes	c__Clostridia	o__Clostridia_UCG-014	f__norank_o__Clostridia_UCG-014	g__norank_f__norank_o__Clostridia_UCG-014	s__unclassified_g__norank_f__norank_o__Clostridia_UCG-014	ASV1682	0	0	0	0	0	0	0	0	0.547994	0	0.0883861	0	0	0	0	0	0.0176772	2.33339	0	0.106063	0.391845
d__Bacteria	k__norank_d__Bacteria	p__Firmicutes	c__Clostridia	o__Clostridia_UCG-014	f__norank_o__Clostridia_UCG-014	g__norank_f__norank_o__Clostridia_UCG-014	s__unclassified_g__norank_f__norank_o__Clostridia_UCG-014	ASV1879	0	0	0	0	0	0	0	0.0176772	0.12374	0.0176772	0	0	0.0530316	0	0	0	0	0	0	0.0265158	0.00883861
d__Bacteria	k__norank_d__Bacteria	p__Firmicutes	c__Clostridia	o__Oscillospirales	f__Ruminococcaceae	g__Subdoligranulum	s__unclassified_g__Subdoligranulum	ASV1882	0	0.0353544	0	0	0	0	0.229804	0.106063	0.0176772	0	0	0	0	0	0	0	0	0	0.0058924	0.058924	0
d__Bacteria	k__norank_d__Bacteria	p__Bacteroidota	c__Bacteroidia	o__Bacteroidales	f__Barnesiellaceae	g__Barnesiella	s__unclassified_g__Barnesiella	ASV1438	0	0	0	0	0	0.901538	0	0	0	0.0353544	0.265158	0.300513	0	0	0	0	0	0	0.150256	0.100171	0
d__Bacteria	k__norank_d__Bacteria	p__Firmicutes	c__Clostridia	o__Clostridia_UCG-014	f__norank_o__Clostridia_UCG-014	g__norank_f__norank_o__Clostridia_UCG-014	s__unclassified_g__norank_f__norank_o__Clostridia_UCG-014	ASV1873	0	0	0	0	0	0	0	0	0	0	0	0.0530316	0	0	0.106063	0.0353544	0	0.0176772	0	0.00883861	0.0265158
d__Bacteria	k__norank_d__Bacteria	p__Firmicutes	c__Clostridia	o__Clostridia_UCG-014	f__norank_o__Clostridia_UCG-014	g__norank_f__norank_o__Clostridia_UCG-014	s__unclassified_g__norank_f__norank_o__Clostridia_UCG-014	ASV1201	0	0	0	0	0	0	0	0.0707089	0	0	0	0.0176772	0	0	0.212127	0.0353544	0	0	0	0.014731	0.0412468
d__Bacteria	k__norank_d__Bacteria	p__Firmicutes	c__Clostridia	o__Oscillospirales	f__Oscillospiraceae	g__norank_f__Oscillospiraceae	s__unclassified_g__norank_f__Oscillospiraceae	ASV933	0	0.31819	0	0.0176772	0	0	0	0	0	0	0.0353544	0	0.0530316	0	0	0	0	0	0.0559778	0.0058924	0.00883861
d__Bacteria	k__norank_d__Bacteria	p__Firmicutes	c__Clostridia	o__Oscillospirales	f__Ruminococcaceae	g__unclassified_f__Ruminococcaceae	s__unclassified_f__Ruminococcaceae	ASV1085	0	0	0	0	0	0	0.406576	0	0	0.0176772	0.0530316	0.0353544	0	0	0	0	0	0	0	0.0854399	0
d__Bacteria	k__norank_d__Bacteria	p__Firmicutes	c__Clostridia	o__Peptostreptococcales-Tissierellales	f__Peptostreptococcaceae	g__unclassified_f__Peptostreptococcaceae	s__unclassified_f__Peptostreptococcaceae	ASV301	0	0	0	0	0.0707089	0.0353544	0.0176772	0	0	0	0	0	0.282835	0	0	0	0	0	0.0176772	0.0029462	0.0471392
d__Bacteria	k__norank_d__Bacteria	p__Firmicutes	c__Clostridia	o__Oscillospirales	f__Ruminococcaceae	g__Fournierella	s__uncultured_organism_g__Fournierella	ASV1880	0	0.0883861	0.0176772	0	0	0	0	0	0.0176772	0	0	0.0176772	0	0	0	0	0	0	0.0176772	0.0058924	0
d__Bacteria	k__norank_d__Bacteria	p__Bacteroidota	c__Bacteroidia	o__Bacteroidales	f__Barnesiellaceae	g__Barnesiella	s__unclassified_g__Barnesiella	ASV1440	0	0	0	0	0	0.866183	0	0	0	0.0530316	0.141418	0.0707089	0	0	0	0	0	0	0.144364	0.044193	0
d__Bacteria	k__norank_d__Bacteria	p__Firmicutes	c__Clostridia	o__Christensenellales	f__Christensenellaceae	g__Christensenellaceae_R-7_group	s__unclassified_g__Christensenellaceae_R-7_group	ASV847	0	0	0	0	0	0	0	0	0	0	0	0	0	0.0530316	0.265158	0.12374	0.76012	0	0	0	0.200342
d__Bacteria	k__norank_d__Bacteria	p__Firmicutes	c__Clostridia	o__Clostridia_UCG-014	f__norank_o__Clostridia_UCG-014	g__norank_f__norank_o__Clostridia_UCG-014	s__unclassified_g__norank_f__norank_o__Clostridia_UCG-014	ASV2162	0	0	0	0	0	0	0.0353544	0.0176772	0	0	0	0.0176772	0	0	0	0.0353544	0	0	0	0.0117848	0.0058924
d__Bacteria	k__norank_d__Bacteria	p__Firmicutes	c__Clostridia	o__Oscillospirales	f__Butyricicoccaceae	g__Butyricicoccus	s__unclassified_g__Butyricicoccus	ASV1697	0	0	0.0707089	0	0	0	0	0.106063	0	0.0530316	0	0.0353544	0	0	0	0	0	0	0.0117848	0.0324082	0
d__Bacteria	k__norank_d__Bacteria	p__Firmicutes	c__Clostridia	o__Oscillospirales	f__Butyricicoccaceae	g__Butyricicoccus	s__unclassified_g__Butyricicoccus	ASV1430	0	0	0	0.176772	0	0	0.371221	0	0	0.106063	0	0	0	0	0	0.106063	0	0	0.029462	0.0795475	0.0176772
d__Bacteria	k__norank_d__Bacteria	p__Firmicutes	c__Clostridia	o__Oscillospirales	f__Oscillospiraceae	g__norank_f__Oscillospiraceae	s__unclassified_g__norank_f__Oscillospiraceae	ASV1045	0	0	0	0	0	0	0.0707089	0.106063	0	0	0	0.12374	0	0.0176772	0	0	0	0	0	0.0500854	0.0029462
d__Bacteria	k__norank_d__Bacteria	p__Firmicutes	c__Bacilli	o__Lactobacillales	f__Lactobacillaceae	g__Lactobacillus	s__Lactobacillus_coleohominis	ASV874	0	0.0353544	0	0	0	0	0	0	0	0	0	0	0	0.141418	0.0353544	0	0.0353544	0	0.0058924	0	0.0353544
d__Bacteria	k__norank_d__Bacteria	p__Firmicutes	c__Clostridia	o__Lachnospirales	f__Lachnospiraceae	g__Blautia	s__unclassified_g__Blautia	ASV866	0	0	0	0	0	0	0.194449	0	0	0.0883861	0	0	0	0.176772	0	0	0	0.0707089	0	0.0471392	0.0412468
d__Bacteria	k__norank_d__Bacteria	p__Firmicutes	c__Clostridia	o__Clostridia_UCG-014	f__norank_o__Clostridia_UCG-014	g__norank_f__norank_o__Clostridia_UCG-014	s__unclassified_g__norank_f__norank_o__Clostridia_UCG-014	ASV853	0	0	0	0	0	0	0	0.0883861	0	0	0	0	0.106063	0.176772	0	0	0.0530316	0	0	0.014731	0.0559778
d__Bacteria	k__norank_d__Bacteria	p__Cyanobacteria	c__Vampirivibrionia	o__Gastranaerophilales	f__norank_o__Gastranaerophilales	g__norank_f__norank_o__Gastranaerophilales	s__uncultured_bacterium_g__norank_f__norank_o__Gastranaerophilales	ASV1163	0	0	0	0	0	0	0	0	0	0	0	0.0176772	0	0.0353544	0.0707089	0	0.0176772	0	0	0.0029462	0.0206234
d__Bacteria	k__norank_d__Bacteria	p__Firmicutes	c__Clostridia	o__Clostridia_UCG-014	f__norank_o__Clostridia_UCG-014	g__norank_f__norank_o__Clostridia_UCG-014	s__unclassified_g__norank_f__norank_o__Clostridia_UCG-014	ASV1885	0	0	0.0353544	0	0	0	0	0	0.0353544	0	0	0	0.0883861	0	0	0.0707089	0	0	0.0058924	0.0058924	0.0265158
d__Bacteria	k__norank_d__Bacteria	p__Firmicutes	c__Clostridia	o__Clostridia_UCG-014	f__norank_o__Clostridia_UCG-014	g__norank_f__norank_o__Clostridia_UCG-014	s__unclassified_g__norank_f__norank_o__Clostridia_UCG-014	ASV1092	0	0	0	0	0	0.0353544	0	0	0.0707089	0	0	0	0	0.0353544	0.0353544	0	0	0	0.0058924	0.0117848	0.0117848
d__Bacteria	k__norank_d__Bacteria	p__Firmicutes	c__Clostridia	o__Clostridia_vadinBB60_group	f__norank_o__Clostridia_vadinBB60_group	g__norank_f__norank_o__Clostridia_vadinBB60_group	s__uncultured_bacterium_g__norank_f__norank_o__Clostridia_vadinBB60_group	ASV570	0	0	0.0176772	0	0	0	0	0.0176772	0	0	0	0.0353544	0	0	0	0	0	0.176772	0.0029462	0.00883861	0.029462
d__Bacteria	k__norank_d__Bacteria	p__Firmicutes	c__Clostridia	o__Lachnospirales	f__Lachnospiraceae	g__Eubacterium_ventriosum_group	s__unclassified_g__Eubacterium_ventriosum_group	ASV868	0	0	0	0	0	0	0.31819	0	0	0.0353544	0	0	0	0.12374	0.0707089	0	0	0	0	0.058924	0.0324082
d__Bacteria	k__norank_d__Bacteria	p__Firmicutes	c__Clostridia	o__Clostridia_vadinBB60_group	f__norank_o__Clostridia_vadinBB60_group	g__norank_f__norank_o__Clostridia_vadinBB60_group	s__uncultured_bacterium_g__norank_f__norank_o__Clostridia_vadinBB60_group	ASV1592	0	0	0.0353544	0	0	0	0.0176772	0	0	0	0	0	0.0176772	0	0	0	0.0353544	0	0.0058924	0.0029462	0.00883861
d__Bacteria	k__norank_d__Bacteria	p__Firmicutes	c__Clostridia	o__Oscillospirales	f__Butyricicoccaceae	g__Butyricicoccus	s__Butyricicoccus_pullicaecorum	ASV961	0	0	0.0353544	0	0	0	0	0	0.0176772	0.0176772	0	0	0	0.0353544	0	0	0	0	0.0058924	0.0058924	0.0058924
d__Bacteria	k__norank_d__Bacteria	p__Firmicutes	c__Clostridia	o__Clostridia_UCG-014	f__norank_o__Clostridia_UCG-014	g__norank_f__norank_o__Clostridia_UCG-014	s__unclassified_g__norank_f__norank_o__Clostridia_UCG-014	ASV3041	0	0	0	0	0	0.0353544	0	0.229804	0	0	0	0	0.12374	0	0.0530316	0	0	0	0.0058924	0.0383006	0.029462
d__Bacteria	k__norank_d__Bacteria	p__Firmicutes	c__Clostridia	o__Oscillospirales	f__Eubacterium_coprostanoligenes_group	g__norank_f__Eubacterium_coprostanoligenes_group	s__uncultured_bacterium_g__norank_f__Eubacterium_coprostanoligenes_group	ASV1872	0	0.512639	0.176772	0.0353544	0	0	0	0	0	0	0.0707089	0	0	0	0	0	0	0	0.120794	0.0117848	0
d__Bacteria	k__norank_d__Bacteria	p__Firmicutes	c__Bacilli	o__RF39	f__norank_o__RF39	g__norank_f__norank_o__RF39	s__uncultured_bacterium_g__norank_f__norank_o__RF39	ASV973	0	0	0	0.0176772	0	0	0.0176772	0	0.0176772	0	0	0	0	0.0176772	0	0	0	0	0.0029462	0.0058924	0.0029462
d__Bacteria	k__norank_d__Bacteria	p__Firmicutes	c__Bacilli	o__RF39	f__norank_o__RF39	g__norank_f__norank_o__RF39	s__unclassified_g__norank_f__norank_o__RF39	ASV2118	0	0	0	0	0	0	0	0	0.159095	0.12374	0.0176772	0	0	0	0	0.12374	0	0	0	0.0500854	0.0206234
d__Bacteria	k__norank_d__Bacteria	p__Firmicutes	c__Clostridia	o__Lachnospirales	f__Lachnospiraceae	g__Anaerostipes	s__unclassified_g__Anaerostipes	ASV616	0	0	0	0.0353544	0	0.0353544	0	0	0	0	0	0	0	0	0	0	0.0176772	0.0176772	0.0117848	0	0.0058924
d__Bacteria	k__norank_d__Bacteria	p__Firmicutes	c__Clostridia	o__Clostridia_vadinBB60_group	f__norank_o__Clostridia_vadinBB60_group	g__norank_f__norank_o__Clostridia_vadinBB60_group	s__unclassified_g__norank_f__norank_o__Clostridia_vadinBB60_group	ASV749	0	0	0	0	0	0	0.0176772	0	0.0176772	0	0.0176772	0	0.0353544	0	0	0	0	0	0	0.00883861	0.0058924
d__Bacteria	k__norank_d__Bacteria	p__Firmicutes	c__Bacilli	o__RF39	f__norank_o__RF39	g__norank_f__norank_o__RF39	s__unclassified_g__norank_f__norank_o__RF39	ASV774	0	0	0	0	0	0	0.0707089	0.0530316	0	0	0	0	0	0.0176772	0	0	0.0176772	0	0	0.0206234	0.0058924
d__Bacteria	k__norank_d__Bacteria	p__Actinobacteriota	c__Coriobacteriia	o__Coriobacteriales	f__Coriobacteriaceae	g__Enorma	s__unclassified_g__Enorma	ASV2136	0	0.176772	0	0	0	0	0.0707089	0	0	0	0	0	0.0176772	0	0	0.0353544	0	0	0.029462	0.0117848	0.00883861
d__Bacteria	k__norank_d__Bacteria	p__Firmicutes	c__Clostridia	o__Oscillospirales	f__Butyricicoccaceae	g__Butyricicoccus	s__unclassified_g__Butyricicoccus	ASV2129	0	0	0	0	0	0.0176772	0.0530316	0	0	0	0.0176772	0	0.0707089	0	0	0	0	0	0.0029462	0.0117848	0.0117848
d__Bacteria	k__norank_d__Bacteria	p__Firmicutes	c__Clostridia	o__Oscillospirales	f__Butyricicoccaceae	g__Butyricicoccus	s__unclassified_g__Butyricicoccus	ASV871	0	0	0	0	0	0	0	0	0.159095	0.0883861	0	0	0	0.106063	0	0.212127	0	0	0	0.0412468	0.0530316
d__Bacteria	k__norank_d__Bacteria	p__Firmicutes	c__Clostridia	o__Oscillospirales	f__Ruminococcaceae	g__CAG-352	s__uncultured_bacterium_g__CAG-352	ASV1916	0	0	0.0353544	0	0	0.0353544	0	0.459608	0	0.265158	0	0	0	0	0	0	0	0	0.0117848	0.120794	0
d__Bacteria	k__norank_d__Bacteria	p__Firmicutes	c__Clostridia	o__Oscillospirales	f__Oscillospiraceae	g__unclassified_f__Oscillospiraceae	s__unclassified_f__Oscillospiraceae	ASV1037	0	0	0	0	0	0	0	0.0176772	0	0	0	0	0	0.0353544	0.0176772	0.0707089	0	0	0	0.0029462	0.0206234
d__Bacteria	k__norank_d__Bacteria	p__Firmicutes	c__Bacilli	o__RF39	f__norank_o__RF39	g__norank_f__norank_o__RF39	s__uncultured_bacterium_g__norank_f__norank_o__RF39	ASV889	0	0	0	0	0	0	0	0	0	0	0	0	0	0.0176772	0.0530316	0.0353544	0.229804	0	0	0	0.0559778
d__Bacteria	k__norank_d__Bacteria	p__Firmicutes	c__Clostridia	o__Oscillospirales	f__Butyricicoccaceae	g__Butyricicoccus	s__unclassified_g__Butyricicoccus	ASV1434	0	0	0.0530316	0.0707089	0	0	0.212127	0	0	0.0707089	0	0	0	0	0	0	0	0	0.0206234	0.0471392	0
d__Bacteria	k__norank_d__Bacteria	p__Firmicutes	c__Clostridia	o__Oscillospirales	f__Ruminococcaceae	g__norank_f__Ruminococcaceae	s__unclassified_g__norank_f__Ruminococcaceae	ASV4019	0	0	0	0	0	0	0	0	0.0883861	0.0707089	0.0353544	0.0176772	0	0	0	0	0	0	0	0.0353544	0
d__Bacteria	k__norank_d__Bacteria	p__Firmicutes	c__Clostridia	o__Oscillospirales	f__Ruminococcaceae	g__Ruminococcus	s__unclassified_g__Ruminococcus	ASV3460	0	0.0353544	0	0	0	0	0.31819	0	0.141418	0	0	0	0.0530316	0	0	0	0	0	0.0058924	0.0766013	0.00883861
d__Bacteria	k__norank_d__Bacteria	p__Firmicutes	c__Clostridia	o__Clostridia_vadinBB60_group	f__norank_o__Clostridia_vadinBB60_group	g__norank_f__norank_o__Clostridia_vadinBB60_group	s__unclassified_g__norank_f__norank_o__Clostridia_vadinBB60_group	ASV1074	0	0	0	0	0	0	0	0	0	0	0.0176772	0	0.0176772	0.0530316	0	0	0	0.0353544	0	0.0029462	0.0176772
d__Bacteria	k__norank_d__Bacteria	p__Firmicutes	c__Clostridia	o__Oscillospirales	f__Oscillospiraceae	g__unclassified_f__Oscillospiraceae	s__unclassified_f__Oscillospiraceae	ASV698	0	0	0	0	0	0	0	0.0353544	0	0	0	0.0176772	0	0.0176772	0	0.0353544	0	0	0	0.00883861	0.00883861
d__Bacteria	k__norank_d__Bacteria	p__Firmicutes	c__Clostridia	o__Oscillospirales	f__Ruminococcaceae	g__unclassified_f__Ruminococcaceae	s__unclassified_f__Ruminococcaceae	ASV731	0	0.0353544	0	0	0	0.0353544	0	0	0	0	0	0	0	0	0	0.0176772	0.0176772	0	0.0117848	0	0.0058924
d__Bacteria	k__norank_d__Bacteria	p__Bacteroidota	c__Bacteroidia	o__Bacteroidales	f__Tannerellaceae	g__Parabacteroides	s__uncultured_bacterium_g__Parabacteroides	ASV983	0	0	0	0	0	0	0.0530316	0	0.0530316	0	0	0	0.194449	0.0176772	0	0	0	0	0	0.0176772	0.0353544
d__Bacteria	k__norank_d__Bacteria	p__Firmicutes	c__Clostridia	o__Oscillospirales	f__Oscillospiraceae	g__unclassified_f__Oscillospiraceae	s__unclassified_f__Oscillospiraceae	ASV409	0	0	0.0176772	0	0.0353544	0	0	0	0	0	0	0	0.0176772	0.0176772	0	0	0	0	0.00883861	0	0.0058924
d__Bacteria	k__norank_d__Bacteria	p__Firmicutes	c__Clostridia	o__Clostridia_UCG-014	f__norank_o__Clostridia_UCG-014	g__norank_f__norank_o__Clostridia_UCG-014	s__unclassified_g__norank_f__norank_o__Clostridia_UCG-014	ASV1930	0	0	0	0	0	0.0176772	0	0.0883861	0	0	0	0.0353544	0	0	0.0176772	0	0	0	0.0029462	0.0206234	0.0029462
d__Bacteria	k__norank_d__Bacteria	p__Firmicutes	c__Clostridia	o__Oscillospirales	f__Ruminococcaceae	g__norank_f__Ruminococcaceae	s__unclassified_g__norank_f__Ruminococcaceae	ASV435	0	0	0	0	0.0176772	0.0707089	0	0	0	0	0	0	0	0.0176772	0	0.12374	0	0	0.014731	0	0.0235696
d__Bacteria	k__norank_d__Bacteria	p__Campilobacterota	c__Campylobacteria	o__Campylobacterales	f__Campylobacteraceae	g__Campylobacter	s__unclassified_g__Campylobacter	ASV487	0	0	0	0	0	0.0176772	0	0	0	0.0707089	0	0	0.0176772	0	0.0176772	0	0	0	0.0029462	0.0117848	0.0058924
d__Bacteria	k__norank_d__Bacteria	p__Firmicutes	c__Clostridia	o__Oscillospirales	f__Oscillospiraceae	g__norank_f__Oscillospiraceae	s__unclassified_g__norank_f__Oscillospiraceae	ASV1704	0	0	0	0	0	0	0	0.0530316	0	0	0.0176772	0	0	0	0	0.0707089	0	0.0176772	0	0.0117848	0.014731
d__Bacteria	k__norank_d__Bacteria	p__Firmicutes	c__Clostridia	o__Lachnospirales	f__Lachnospiraceae	g__unclassified_f__Lachnospiraceae	s__unclassified_f__Lachnospiraceae	ASV1039	0	0	0	0	0	0	0	0.0707089	0.0530316	0	0	0	0	0.0176772	0.0176772	0	0	0	0	0.0206234	0.0058924
d__Bacteria	k__norank_d__Bacteria	p__Firmicutes	c__Clostridia	o__Oscillospirales	f__Ruminococcaceae	g__Negativibacillus	s__uncultured_bacterium_g__Negativibacillus	ASV333	0	0	0.0707089	0.106063	0.0707089	0	0	0	0	0	0	0	0	0.0353544	0	0	0	0	0.0412468	0	0.0058924
d__Bacteria	k__norank_d__Bacteria	p__Firmicutes	c__Clostridia	o__Clostridia_UCG-014	f__norank_o__Clostridia_UCG-014	g__norank_f__norank_o__Clostridia_UCG-014	s__unclassified_g__norank_f__norank_o__Clostridia_UCG-014	ASV830	0	0	0	0	0	0	0.0707089	0	0.0176772	0	0	0	0	0.212127	0.0353544	0	0	0	0	0.014731	0.0412468
d__Bacteria	k__norank_d__Bacteria	p__Firmicutes	c__Clostridia	o__Oscillospirales	f__Ruminococcaceae	g__norank_f__Ruminococcaceae	s__unclassified_g__norank_f__Ruminococcaceae	ASV1021	0	0	0	0	0	0	0.0707089	0	0	0	0	0.0353544	0	0	0.0176772	0.0353544	0	0	0	0.0176772	0.00883861
d__Bacteria	k__norank_d__Bacteria	p__Firmicutes	c__Bacilli	o__Lactobacillales	f__Lactobacillaceae	g__Lactobacillus	s__Lactobacillus_pontis	ASV6194	0	0	0	0.0530316	0	0.0353544	0	0	0	0	0	0	0	0	0.0883861	0	0.0353544	0	0.014731	0	0.0206234
d__Bacteria	k__norank_d__Bacteria	p__Firmicutes	c__Clostridia	o__Oscillospirales	f__Oscillospiraceae	g__Papillibacter	s__uncultured_bacterium_g__Papillibacter	ASV509	0	0	0	0	0.0353544	0	0.0530316	0.0707089	0	0	0	0	0	0	0	0	0.0353544	0	0.0058924	0.0206234	0.0058924
d__Bacteria	k__norank_d__Bacteria	p__Firmicutes	c__Clostridia	o__Clostridia_vadinBB60_group	f__norank_o__Clostridia_vadinBB60_group	g__norank_f__norank_o__Clostridia_vadinBB60_group	s__uncultured_Clostridia_bacterium_g__norank_f__norank_o__Clostridia_vadinBB60_group	ASV1025	0	0	0	0	0	0	0	0	0	0	0	0	0	0.0883861	0.0707089	0	0.0707089	0.0353544	0	0	0.044193
d__Bacteria	k__norank_d__Bacteria	p__Firmicutes	c__Clostridia	o__Lachnospirales	f__Lachnospiraceae	g__unclassified_f__Lachnospiraceae	s__unclassified_f__Lachnospiraceae	ASV3045	0	0	0	0	0	0	0.0353544	0.0176772	0	0	0	0.0883861	0	0	0	0.0353544	0	0	0	0.0235696	0.0058924
d__Bacteria	k__norank_d__Bacteria	p__Firmicutes	c__Clostridia	o__Clostridia_UCG-014	f__norank_o__Clostridia_UCG-014	g__norank_f__norank_o__Clostridia_UCG-014	s__unclassified_g__norank_f__norank_o__Clostridia_UCG-014	ASV2397	0	0	0	0	0	0	0	0	0	0	0	0.0530316	0	0	0.141418	0	0.0530316	0.265158	0	0.00883861	0.0766013
d__Bacteria	k__norank_d__Bacteria	p__Firmicutes	c__Clostridia	o__Clostridia_UCG-014	f__norank_o__Clostridia_UCG-014	g__norank_f__norank_o__Clostridia_UCG-014	s__unclassified_g__norank_f__norank_o__Clostridia_UCG-014	ASV4671	0	0	0	0	0	0	0.0353544	0	0.0707089	0	0	0	0.0176772	0	0.0530316	0	0	0	0	0.0176772	0.0117848
d__Bacteria	k__norank_d__Bacteria	p__Firmicutes	c__Clostridia	o__Oscillospirales	f__Oscillospiraceae	g__Colidextribacter	s__unclassified_g__Colidextribacter	ASV1016	0	0	0	0	0	0.0353544	0.0176772	0	0	0	0	0.0530316	0	0.0176772	0	0	0	0	0.0058924	0.0117848	0.0029462
d__Bacteria	k__norank_d__Bacteria	p__Firmicutes	c__Clostridia	o__Oscillospirales	f__Ruminococcaceae	g__norank_f__Ruminococcaceae	s__uncultured_bacterium_g__norank_f__Ruminococcaceae	ASV1741	0	0	0	0	0	0	0	0	0.0530316	0	0.0176772	0.0353544	0	0	0	0	0	0.0530316	0	0.0176772	0.00883861
d__Bacteria	k__norank_d__Bacteria	p__Firmicutes	c__Clostridia	o__Clostridia_vadinBB60_group	f__norank_o__Clostridia_vadinBB60_group	g__norank_f__norank_o__Clostridia_vadinBB60_group	s__unclassified_g__norank_f__norank_o__Clostridia_vadinBB60_group	ASV1455	0	0	0	0	0	0.0176772	0.0353544	0.0353544	0.0176772	0	0	0	0	0	0	0	0	0	0.0029462	0.014731	0
d__Bacteria	k__norank_d__Bacteria	p__Firmicutes	c__Clostridia	o__Clostridia_UCG-014	f__norank_o__Clostridia_UCG-014	g__norank_f__norank_o__Clostridia_UCG-014	s__unclassified_g__norank_f__norank_o__Clostridia_UCG-014	ASV1483	0	0	0	0	0	0.0176772	0	0.0176772	0	0	0	0	0.0353544	0	0	0	0.0353544	0	0.0029462	0.0029462	0.0117848
d__Bacteria	k__norank_d__Bacteria	p__Firmicutes	c__Clostridia	o__Oscillospirales	f__Ruminococcaceae	g__unclassified_f__Ruminococcaceae	s__unclassified_f__Ruminococcaceae	ASV1155	0	0	0	0	0	0	0.0176772	0	0.0176772	0	0.0530316	0	0	0.0176772	0	0	0	0	0	0.014731	0.0029462
d__Bacteria	k__norank_d__Bacteria	p__Firmicutes	c__Clostridia	o__Clostridia_UCG-014	f__norank_o__Clostridia_UCG-014	g__norank_f__norank_o__Clostridia_UCG-014	s__unclassified_g__norank_f__norank_o__Clostridia_UCG-014	ASV2173	0	0	0	0	0	0	0	0	0	0.0176772	0	0.0707089	0.0530316	0	0	0.0353544	0	0	0	0.014731	0.014731
d__Bacteria	k__norank_d__Bacteria	p__Firmicutes	c__Bacilli	o__RF39	f__norank_o__RF39	g__norank_f__norank_o__RF39	s__unclassified_g__norank_f__norank_o__RF39	ASV909	0	0	0	0	0	0	0	0	0	0.0176772	0	0	0	0.0176772	0.0883861	0	0.0176772	0	0	0.0029462	0.0206234
d__Bacteria	k__norank_d__Bacteria	p__Firmicutes	c__Clostridia	o__Peptostreptococcales-Tissierellales	f__Anaerovoracaceae	g__Family_XIII_UCG-001	s__uncultured_bacterium_g__Family_XIII_UCG-001	ASV1954	0	0.0176772	0.0883861	0.0353544	0	0	0.0353544	0	0	0	0	0	0	0	0	0	0	0	0.0235696	0.0058924	0
d__Bacteria	k__norank_d__Bacteria	p__Firmicutes	c__Clostridia	o__Oscillospirales	f__Oscillospiraceae	g__Colidextribacter	s__unclassified_g__Colidextribacter	ASV1031	0	0.0176772	0	0	0	0.0530316	0	0	0	0	0	0	0.0176772	0	0	0.0530316	0	0	0.0117848	0	0.0117848
d__Bacteria	k__norank_d__Bacteria	p__Actinobacteriota	c__Coriobacteriia	o__Coriobacteriales	f__Eggerthellaceae	g__Slackia	s__uncultured_bacterium_g__Slackia	ASV1520	0	0	0	0	0	0.0176772	0	0	0	0.0530316	0.12374	0.159095	0	0	0	0	0	0	0.0029462	0.0559778	0
d__Bacteria	k__norank_d__Bacteria	p__Firmicutes	c__Clostridia	o__Oscillospirales	f__Oscillospiraceae	g__unclassified_f__Oscillospiraceae	s__unclassified_f__Oscillospiraceae	ASV883	0	0	0	0	0	0	0	0	0	0	0	0	0	0.0883861	0.0176772	0	0.106063	0.0176772	0	0	0.0383006
d__Bacteria	k__norank_d__Bacteria	p__Firmicutes	c__Clostridia	o__Lachnospirales	f__Lachnospiraceae	g__unclassified_f__Lachnospiraceae	s__unclassified_f__Lachnospiraceae	ASV2157	0	0	0	0.0353544	0	0.106063	0	0	0	0.0530316	0	0	0	0	0	0.12374	0	0	0.0235696	0.00883861	0.0206234
d__Bacteria	k__norank_d__Bacteria	p__Cyanobacteria	c__Vampirivibrionia	o__Gastranaerophilales	f__norank_o__Gastranaerophilales	g__norank_f__norank_o__Gastranaerophilales	s__uncultured_bacterium_g__norank_f__norank_o__Gastranaerophilales	ASV2732	0	0	0	0	0	0	0.0176772	0	0	0	0	0	0.0176772	0	0.0176772	0.0176772	0	0	0	0.0029462	0.00883861
d__Bacteria	k__norank_d__Bacteria	p__Firmicutes	c__Clostridia	o__Clostridia_vadinBB60_group	f__norank_o__Clostridia_vadinBB60_group	g__norank_f__norank_o__Clostridia_vadinBB60_group	s__uncultured_bacterium_g__norank_f__norank_o__Clostridia_vadinBB60_group	ASV918	0	0	0	0	0	0	0	0.0176772	0	0	0	0	0.159095	0.0353544	0	0	0	0.106063	0	0.0029462	0.0500854
d__Bacteria	k__norank_d__Bacteria	p__Firmicutes	c__Clostridia	o__Oscillospirales	f__Oscillospiraceae	g__NK4A214_group	s__unclassified_g__NK4A214_group	ASV595	0	0	0	0	0.0176772	0	0	0	0	0	0	0.0707089	0	0	0	0.0353544	0.0176772	0	0.0029462	0.0117848	0.00883861
d__Bacteria	k__norank_d__Bacteria	p__Firmicutes	c__Clostridia	o__Oscillospirales	f__Ruminococcaceae	g__norank_f__Ruminococcaceae	s__unclassified_g__norank_f__Ruminococcaceae	ASV1750	0	0.0176772	0	0	0	0	0	0.0176772	0	0	0.0176772	0.0707089	0	0	0	0	0	0	0.0029462	0.0176772	0
d__Bacteria	k__norank_d__Bacteria	p__Firmicutes	c__Bacilli	o__Erysipelotrichales	f__Erysipelatoclostridiaceae	g__Erysipelatoclostridium	s__unclassified_g__Erysipelatoclostridium	ASV899	0	0	0	0	0	0	0	0	0.159095	0	0.0176772	0	0	0.0530316	0	0.12374	0	0	0	0.029462	0.029462
d__Bacteria	k__norank_d__Bacteria	p__Firmicutes	c__Clostridia	o__Oscillospirales	f__Oscillospiraceae	g__norank_f__Oscillospiraceae	s__unclassified_g__norank_f__Oscillospiraceae	ASV1466	0	0	0	0	0	0	0	0.0176772	0.0530316	0.0353544	0	0	0	0	0	0.0707089	0	0	0	0.0176772	0.0117848
d__Bacteria	k__norank_d__Bacteria	p__Firmicutes	c__Clostridia	o__Clostridia_UCG-014	f__norank_o__Clostridia_UCG-014	g__norank_f__norank_o__Clostridia_UCG-014	s__unclassified_g__norank_f__norank_o__Clostridia_UCG-014	ASV855	0	0	0	0	0	0	0	0	0	0	0	0	0.0176772	0.159095	0.0530316	0	0	0.12374	0	0	0.058924
d__Bacteria	k__norank_d__Bacteria	p__Firmicutes	c__Clostridia	o__Oscillospirales	f__Oscillospiraceae	g__norank_f__Oscillospiraceae	s__unclassified_g__norank_f__Oscillospiraceae	ASV2544	0	0.12374	0	0	0	0	0	0	0.0353544	0	0	0	0	0	0	0.0176772	0	0.0530316	0.0206234	0.0058924	0.0117848
d__Bacteria	k__norank_d__Bacteria	p__Firmicutes	c__Clostridia	o__Oscillospirales	f__Oscillospiraceae	g__Oscillibacter	s__unclassified_g__Oscillibacter	ASV1198	0	0	0	0	0	0	0	0.0176772	0	0	0	0.0176772	0	0	0	0.0353544	0.0176772	0	0	0.0058924	0.00883861
d__Bacteria	k__norank_d__Bacteria	p__Firmicutes	c__Clostridia	o__Lachnospirales	f__Lachnospiraceae	g__unclassified_f__Lachnospiraceae	s__unclassified_f__Lachnospiraceae	ASV309	0	0	0	0	0.0176772	0	0.0530316	0.0353544	0	0	0	0	0	0.0176772	0	0	0	0	0.0029462	0.014731	0.0029462
d__Bacteria	k__norank_d__Bacteria	p__Firmicutes	c__Clostridia	o__Clostridia_UCG-014	f__norank_o__Clostridia_UCG-014	g__norank_f__norank_o__Clostridia_UCG-014	s__unidentified_rumen_bacterium_RFN25	ASV572	0	0	0	0	0.0176772	0	0	0	0	0	0	0	0	0	0.0176772	0	0.0353544	0.12374	0.0029462	0	0.029462
d__Bacteria	k__norank_d__Bacteria	p__Firmicutes	c__Clostridia	o__Christensenellales	f__Christensenellaceae	g__Christensenellaceae_R-7_group	s__unclassified_g__Christensenellaceae_R-7_group	ASV1331	0	0	0.0176772	0	0	0.106063	0	0	0	0	0	0	0.0176772	0	0	0	0.0530316	0	0.0206234	0	0.0117848
d__Bacteria	k__norank_d__Bacteria	p__Firmicutes	c__Clostridia	o__Oscillospirales	f__Butyricicoccaceae	g__UCG-009	s__uncultured_bacterium_g__UCG-009	ASV1051	0	0	0	0	0	0	0	0	0	0	0.0353544	0	0	0.0530316	0.0353544	0	0	0.0176772	0	0.0058924	0.0176772
d__Bacteria	k__norank_d__Bacteria	p__Firmicutes	c__Clostridia	o__Lachnospirales	f__Lachnospiraceae	g__unclassified_f__Lachnospiraceae	s__unclassified_f__Lachnospiraceae	ASV679	0	0	0	0	0	0	0	0.0353544	0	0	0.0176772	0	0	0.0176772	0.0353544	0	0	0	0	0.00883861	0.00883861
d__Bacteria	k__norank_d__Bacteria	p__Firmicutes	c__Clostridia	o__Oscillospirales	f__Oscillospiraceae	g__unclassified_f__Oscillospiraceae	s__unclassified_f__Oscillospiraceae	ASV2858	0	0.106063	0	0.0530316	0	0	0	0	0.0176772	0	0.0176772	0	0	0	0	0	0	0	0.0265158	0.0058924	0
d__Bacteria	k__norank_d__Bacteria	p__Firmicutes	c__Clostridia	o__Christensenellales	f__Christensenellaceae	g__Christensenellaceae_R-7_group	s__unclassified_g__Christensenellaceae_R-7_group	ASV1153	0	0	0	0	0	0.0176772	0	0	0.0176772	0	0	0.0176772	0	0	0	0.0530316	0	0	0.0029462	0.0058924	0.00883861
d__Bacteria	k__norank_d__Bacteria	p__Firmicutes	c__Bacilli	o__Erysipelotrichales	f__Erysipelotrichaceae	g__Holdemania	s__unclassified_g__Holdemania	ASV490	0	0.0176772	0	0.0176772	0	0	0	0	0	0	0.0883861	0	0	0.0353544	0	0	0	0	0.0058924	0.014731	0.0058924
d__Bacteria	k__norank_d__Bacteria	p__Firmicutes	c__Clostridia	o__Oscillospirales	f__Oscillospiraceae	g__unclassified_f__Oscillospiraceae	s__unclassified_f__Oscillospiraceae	ASV716	0	0	0.0176772	0.0176772	0	0	0	0	0	0	0	0.0176772	0	0.0353544	0	0	0	0	0.0058924	0.0029462	0.0058924
d__Bacteria	k__norank_d__Bacteria	p__Firmicutes	c__Clostridia	o__Oscillospirales	f__Oscillospiraceae	g__unclassified_f__Oscillospiraceae	s__unclassified_f__Oscillospiraceae	ASV1698	0	0.0176772	0	0	0	0	0	0	0	0	0	0.0176772	0	0	0	0	0.0176772	0.0176772	0.0029462	0.0029462	0.0058924
d__Bacteria	k__norank_d__Bacteria	p__Firmicutes	c__Clostridia	o__Oscillospirales	f__Oscillospiraceae	g__UCG-007	s__unclassified_g__UCG-007	ASV1167	0	0	0	0.0176772	0	0	0	0.0176772	0.0353544	0	0	0	0	0	0.0176772	0	0	0	0.0029462	0.00883861	0.0029462
d__Bacteria	k__norank_d__Bacteria	p__Firmicutes	c__Clostridia	o__Clostridia_UCG-014	f__norank_o__Clostridia_UCG-014	g__norank_f__norank_o__Clostridia_UCG-014	s__unclassified_g__norank_f__norank_o__Clostridia_UCG-014	ASV4532	0	0	0	0	0	0	0.0353544	0.0530316	0	0.0176772	0	0	0	0	0	0.0176772	0	0	0	0.0176772	0.0029462
d__Bacteria	k__norank_d__Bacteria	p__Firmicutes	c__Clostridia	o__Clostridia_vadinBB60_group	f__norank_o__Clostridia_vadinBB60_group	g__norank_f__norank_o__Clostridia_vadinBB60_group	s__uncultured_bacterium_g__norank_f__norank_o__Clostridia_vadinBB60_group	ASV1594	0	0	0	0	0	0	0.0353544	0	0	0	0	0	0.0176772	0	0.0707089	0	0	0.0883861	0	0.0058924	0.029462
d__Bacteria	k__norank_d__Bacteria	p__Firmicutes	c__Clostridia	o__Clostridia_vadinBB60_group	f__norank_o__Clostridia_vadinBB60_group	g__norank_f__norank_o__Clostridia_vadinBB60_group	s__uncultured_bacterium_g__norank_f__norank_o__Clostridia_vadinBB60_group	ASV662	0	0	0	0	0	0	0.0176772	0	0	0	0.0353544	0	0	0.0883861	0	0	0	0.0176772	0	0.00883861	0.0176772
d__Bacteria	k__norank_d__Bacteria	p__Firmicutes	c__Clostridia	o__Oscillospirales	f__Oscillospiraceae	g__unclassified_f__Oscillospiraceae	s__unclassified_f__Oscillospiraceae	ASV1181	0	0.0176772	0.0176772	0	0	0	0	0	0	0	0	0.0353544	0.0176772	0	0	0	0	0	0.0058924	0.0058924	0.0029462
d__Bacteria	k__norank_d__Bacteria	p__Firmicutes	c__Clostridia	o__Oscillospirales	f__Oscillospiraceae	g__unclassified_f__Oscillospiraceae	s__unclassified_f__Oscillospiraceae	ASV1948	0	0	0	0	0	0	0.0176772	0	0	0	0	0	0	0	0.0176772	0	0.0353544	0.0176772	0	0.0029462	0.0117848
d__Bacteria	k__norank_d__Bacteria	p__Firmicutes	c__Clostridia	o__Oscillospirales	f__Ruminococcaceae	g__Paludicola	s__uncultured_bacterium_g__Paludicola	ASV1219	0	0	0	0	0	0	0.0353544	0	0.0353544	0	0	0	0	0	0	0.0176772	0	0.0530316	0	0.0117848	0.0117848
d__Bacteria	k__norank_d__Bacteria	p__Firmicutes	c__Clostridia	o__Lachnospirales	f__Lachnospiraceae	g__Blautia	s__unclassified_g__Blautia	ASV651	0	0	0	0	0	0	0.0176772	0	0.0530316	0	0	0	0	0	0	0.0530316	0.0176772	0	0	0.0117848	0.0117848
d__Bacteria	k__norank_d__Bacteria	p__Firmicutes	c__Clostridia	o__Oscillospirales	f__Ruminococcaceae	g__unclassified_f__Ruminococcaceae	s__unclassified_f__Ruminococcaceae	ASV2246	0	0	0	0	0	0	0	0.0176772	0	0	0	0	0.0176772	0	0	0.0176772	0.0176772	0	0	0.0029462	0.00883861
d__Bacteria	k__norank_d__Bacteria	p__Firmicutes	c__Clostridia	o__Christensenellales	f__Christensenellaceae	g__Christensenellaceae_R-7_group	s__uncultured_Clostridia_bacterium_g__Christensenellaceae_R-7_group	ASV697	0	0	0	0	0	0	0	0	0	0	0	0.0353544	0.0353544	0	0	0.0176772	0	0.0353544	0	0.0058924	0.014731
d__Bacteria	k__norank_d__Bacteria	p__Firmicutes	c__Clostridia	o__unclassified_c__Clostridia	f__unclassified_c__Clostridia	g__unclassified_c__Clostridia	s__unclassified_c__Clostridia	ASV1125	0	0	0	0	0	0	0	0	0.0176772	0	0	0.0707089	0	0	0.0176772	0.0176772	0	0	0	0.014731	0.0058924
d__Bacteria	k__norank_d__Bacteria	p__Firmicutes	c__Clostridia	o__Monoglobales	f__Monoglobaceae	g__Monoglobus	s__uncultured_bacterium_g__Monoglobus	ASV711	0	0	0	0	0.0176772	0	0	0	0	0	0	0	0	0	0.0353544	0.0353544	0.0530316	0	0.0029462	0	0.0206234
d__Bacteria	k__norank_d__Bacteria	p__Firmicutes	c__Clostridia	o__Oscillospirales	f__Ruminococcaceae	g__norank_f__Ruminococcaceae	s__unclassified_g__norank_f__Ruminococcaceae	ASV801	0	0.0176772	0	0.0176772	0	0	0.0353544	0	0	0	0	0.0530316	0	0	0	0	0	0	0.0058924	0.014731	0
d__Bacteria	k__norank_d__Bacteria	p__Firmicutes	c__Clostridia	o__unclassified_c__Clostridia	f__unclassified_c__Clostridia	g__unclassified_c__Clostridia	s__unclassified_c__Clostridia	ASV1000	0	0	0	0	0	0	0	0.0176772	0	0.0176772	0	0	0	0.0176772	0.0176772	0	0	0	0	0.0058924	0.0058924
d__Bacteria	k__norank_d__Bacteria	p__Firmicutes	c__Clostridia	o__Lachnospirales	f__Lachnospiraceae	g__Ruminococcus_torques_group	s__unclassified_g__Ruminococcus_torques_group	ASV597	0	0	0	0	0	0	0	0.0353544	0	0.0530316	0	0.0176772	0	0	0	0.0176772	0	0	0	0.0176772	0.0029462
d__Bacteria	k__norank_d__Bacteria	p__Firmicutes	c__Clostridia	o__Lachnospirales	f__Lachnospiraceae	g__Blautia	s__unclassified_g__Blautia	ASV1109	0	0	0	0	0	0	0	0	0	0	0	0	0	0.0176772	0	0.0176772	0.0176772	0.0707089	0	0	0.0206234
d__Bacteria	k__norank_d__Bacteria	p__Firmicutes	c__Clostridia	o__Oscillospirales	f__Ruminococcaceae	g__norank_f__Ruminococcaceae	s__unclassified_g__norank_f__Ruminococcaceae	ASV1170	0	0	0	0	0	0	0	0	0	0.0176772	0	0.0176772	0.0176772	0.0176772	0	0	0	0	0	0.0058924	0.0058924
d__Bacteria	k__norank_d__Bacteria	p__Bacteroidota	c__Bacteroidia	o__Bacteroidales	f__Rikenellaceae	g__Alistipes	s__unclassified_g__Alistipes	ASV742	0	0	0	0.0176772	0	0	0	0	0	0.0176772	0	0	0.0353544	0	0.0176772	0	0	0	0.0029462	0.0029462	0.00883861
d__Bacteria	k__norank_d__Bacteria	p__Firmicutes	c__Clostridia	o__Oscillospirales	f__Oscillospiraceae	g__Sporobacter	s__uncultured_bacterium_g__Sporobacter	ASV4204	0	0	0	0	0	0	0.0176772	0	0	0	0.0176772	0.0176772	0	0	0.0176772	0	0	0	0	0.00883861	0.0029462
d__Bacteria	k__norank_d__Bacteria	p__Firmicutes	c__Clostridia	o__Oscillospirales	f__Butyricicoccaceae	g__UCG-009	s__uncultured_bacterium_g__UCG-009	ASV1199	0	0	0	0	0	0.0176772	0.0353544	0.0176772	0	0	0.0176772	0	0	0	0	0	0	0	0.0029462	0.0117848	0
d__Bacteria	k__norank_d__Bacteria	p__Firmicutes	c__Clostridia	o__Oscillospirales	f__UCG-010	g__norank_f__UCG-010	s__unclassified_g__norank_f__UCG-010	ASV1240	0	0	0	0	0	0	0	0	0	0.0176772	0	0.0176772	0	0	0.0176772	0.0176772	0	0	0	0.0058924	0.0058924
d__Bacteria	k__norank_d__Bacteria	p__Firmicutes	c__Clostridia	o__Oscillospirales	f__Ruminococcaceae	g__norank_f__Ruminococcaceae	s__unclassified_g__norank_f__Ruminococcaceae	ASV3438	0	0.0353544	0	0	0	0	0	0	0.0353544	0	0.0176772	0	0	0	0	0	0.0353544	0	0.0058924	0.00883861	0.0058924
d__Bacteria	k__norank_d__Bacteria	p__Firmicutes	c__Clostridia	o__Oscillospirales	f__Oscillospiraceae	g__Oscillibacter	s__unclassified_g__Oscillibacter	ASV1161	0	0	0	0	0	0.0530316	0	0	0	0	0.0176772	0	0	0.0176772	0	0.0176772	0	0	0.00883861	0.0029462	0.0058924
d__Bacteria	k__norank_d__Bacteria	p__Firmicutes	c__Bacilli	o__Staphylococcales	f__Staphylococcaceae	g__Staphylococcus	s__unclassified_g__Staphylococcus	ASV3244	0	0	0	0	0	0	0.0530316	0.0176772	0.0176772	0.0176772	0	0	0	0	0	0	0	0	0	0.0176772	0
d__Bacteria	k__norank_d__Bacteria	p__Firmicutes	c__Clostridia	o__Oscillospirales	f__Butyricicoccaceae	g__Butyricicoccus	s__unclassified_g__Butyricicoccus	ASV817	0	0	0	0	0	0	1.25508	0.229804	0	0.31819	0	0	0	0.724766	0	0.388899	0	0	0	0.300513	0.185611
d__Bacteria	k__norank_d__Bacteria	p__Firmicutes	c__Clostridia	o__Oscillospirales	f__Eubacterium_coprostanoligenes_group	g__norank_f__Eubacterium_coprostanoligenes_group	s__gut_metagenome_g__norank_f__Eubacterium_coprostanoligenes_group	ASV2126	0	0	0	0	0	0	0.159095	0.0530316	0.0530316	0.0176772	0	0	0.0176772	0	0	0	0	0	0	0.0471392	0.0029462
d__Bacteria	k__norank_d__Bacteria	p__Firmicutes	c__Clostridia	o__Lachnospirales	f__Lachnospiraceae	g__Shuttleworthia	s__uncultured_bacterium_g__Shuttleworthia	ASV2111	0	0.159095	0	0	0	0	0	0.406576	0	0.547994	0	0	0.212127	0	0	0	0.335867	0	0.0265158	0.159095	0.0913323
d__Bacteria	k__norank_d__Bacteria	p__Firmicutes	c__Clostridia	o__Oscillospirales	f__Oscillospiraceae	g__NK4A214_group	s__unclassified_g__NK4A214_group	ASV205	0	0.76012	0	0	0.12374	0	0	0	0	0	0	0	0	0.265158	0	0.212127	0.0530316	0	0.14731	0	0.0883861
d__Bacteria	k__norank_d__Bacteria	p__Firmicutes	c__Clostridia	o__Oscillospirales	f__Butyricicoccaceae	g__Butyricicoccus	s__unclassified_g__Butyricicoccus	ASV1418	0	0	0.159095	0.176772	0	0	0.63638	0.176772	0	0.0883861	0	0	0	0	0	0	0	0	0.0559778	0.150256	0
d__Bacteria	k__norank_d__Bacteria	p__Firmicutes	c__Clostridia	o__Oscillospirales	f__Ruminococcaceae	g__Faecalibacterium	s__uncultured_bacterium_g__Faecalibacterium	ASV1413	0	0	0.0530316	0	0	0	0	0	0	1.09599	0.936892	0.0883861	0	0	0.12374	0	0	0	0.00883861	0.353544	0.0206234
d__Bacteria	k__norank_d__Bacteria	p__Firmicutes	c__Clostridia	o__Oscillospirales	f__Ruminococcaceae	g__unclassified_f__Ruminococcaceae	s__unclassified_f__Ruminococcaceae	ASV939	0	0	0	0	0	0	0	0	0.0883861	0	0	0.0707089	0.141418	0.0530316	0	0	0.141418	0	0	0.0265158	0.0559778
d__Bacteria	k__norank_d__Bacteria	p__Firmicutes	c__Clostridia	o__Clostridia_UCG-014	f__norank_o__Clostridia_UCG-014	g__norank_f__norank_o__Clostridia_UCG-014	s__unclassified_g__norank_f__norank_o__Clostridia_UCG-014	ASV1426	0	0	0	0	0	0	0.0707089	0	0.159095	0	0	0	0.12374	0	0.141418	0	0	0.229804	0	0.0383006	0.0824937
d__Bacteria	k__norank_d__Bacteria	p__Firmicutes	c__Clostridia	o__Clostridia_vadinBB60_group	f__norank_o__Clostridia_vadinBB60_group	g__norank_f__norank_o__Clostridia_vadinBB60_group	s__uncultured_bacterium_g__norank_f__norank_o__Clostridia_vadinBB60_group	ASV677	0	0.0176772	0	0	0	0	0	0	0	0	0	0.0176772	0	0.0176772	0	0	0.0176772	0.0530316	0.0029462	0.0029462	0.014731
d__Bacteria	k__norank_d__Bacteria	p__Firmicutes	c__Clostridia	o__Oscillospirales	f__Ruminococcaceae	g__unclassified_f__Ruminococcaceae	s__unclassified_f__Ruminococcaceae	ASV784	0	0.106063	0	0	0	0	0.159095	0	0.229804	0	0.282835	0	0.0176772	0	0	0	0	0	0.0176772	0.111956	0.0029462
d__Bacteria	k__norank_d__Bacteria	p__Firmicutes	c__Clostridia	o__Christensenellales	f__Christensenellaceae	g__Christensenellaceae_R-7_group	s__unclassified_g__Christensenellaceae_R-7_group	ASV862	0	0.388899	0	0	0	0	0.0530316	0	0	0	0	0	0	0.12374	0	0	0.0353544	0.176772	0.0648165	0.00883861	0.0559778
d__Bacteria	k__norank_d__Bacteria	p__Bacteroidota	c__Bacteroidia	o__Bacteroidales	f__Rikenellaceae	g__Rikenella	s__uncultured_bacterium_g__Rikenella	ASV1450	0	0	0	0	0	0	0	0	0	0.0530316	0.0353544	0.106063	0.0353544	0	0	0	0	0.0530316	0	0.0324082	0.014731
d__Bacteria	k__norank_d__Bacteria	p__Firmicutes	c__Clostridia	o__Oscillospirales	f__Oscillospiraceae	g__UCG-005	s__unclassified_g__UCG-005	ASV1098	0	0.0353544	0	0	0	0.0176772	0.0176772	0	0.0530316	0	0	0	0	0	0	0.0353544	0	0	0.00883861	0.0117848	0.0058924
d__Bacteria	k__norank_d__Bacteria	p__Cyanobacteria	c__Vampirivibrionia	o__Gastranaerophilales	f__norank_o__Gastranaerophilales	g__norank_f__norank_o__Gastranaerophilales	s__uncultured_bacterium_g__norank_f__norank_o__Gastranaerophilales	ASV1009	0	0	0	0	0	0.247481	0.12374	0	0.0353544	0	0	0	0	0.0176772	0.300513	0	0	0	0.0412468	0.0265158	0.0530316
d__Bacteria	k__norank_d__Bacteria	p__Firmicutes	c__Clostridia	o__Clostridia_UCG-014	f__norank_o__Clostridia_UCG-014	g__norank_f__norank_o__Clostridia_UCG-014	s__unclassified_g__norank_f__norank_o__Clostridia_UCG-014	ASV1071	0	0	0	0	0	0	0	0.0530316	0.0353544	0	0	0	0	0	0.0176772	0	0.0707089	0.159095	0	0.014731	0.0412468
d__Bacteria	k__norank_d__Bacteria	p__Firmicutes	c__Bacilli	o__Lactobacillales	f__Leuconostocaceae	g__Weissella	s__unclassified_g__Weissella	ASV1542	0	0	0	0	0	0.0176772	0.0883861	0.0353544	0.0176772	0.0176772	0	0	0	0	0	0	0	0	0.0029462	0.0265158	0
d__Bacteria	k__norank_d__Bacteria	p__Firmicutes	c__Clostridia	o__Clostridia_UCG-014	f__norank_o__Clostridia_UCG-014	g__norank_f__norank_o__Clostridia_UCG-014	s__unclassified_g__norank_f__norank_o__Clostridia_UCG-014	ASV920	0	0	0	0	0	0	0.0353544	0.0176772	0	0	0	0	0.0353544	0.0707089	0.12374	0	0	0	0	0.00883861	0.0383006
d__Bacteria	k__norank_d__Bacteria	p__Firmicutes	c__Clostridia	o__Clostridia_UCG-014	f__norank_o__Clostridia_UCG-014	g__norank_f__norank_o__Clostridia_UCG-014	s__unclassified_g__norank_f__norank_o__Clostridia_UCG-014	ASV825	0	0	0	0	0	0	0	0.12374	0	0	0	0	0	0.371221	0.0530316	0	0.0176772	0.0353544	0	0.0206234	0.0795475
d__Bacteria	k__norank_d__Bacteria	p__Firmicutes	c__Clostridia	o__Oscillospirales	f__Butyricicoccaceae	g__Butyricicoccus	s__unclassified_g__Butyricicoccus	ASV1671	0	0	0	0	0	0	0	0	0	0	0	0.0530316	0.0353544	0	0.0707089	0.0530316	0.0176772	0	0	0.00883861	0.029462
d__Bacteria	k__norank_d__Bacteria	p__Firmicutes	c__Clostridia	o__Oscillospirales	f__Ruminococcaceae	g__Ruminococcus	s__unclassified_g__Ruminococcus	ASV1088	0	0	0.0353544	0.0176772	0	0	0	0	0	0	0	0	0	0	0.0707089	0	0.0176772	0.0176772	0.00883861	0	0.0176772
d__Bacteria	k__norank_d__Bacteria	p__Firmicutes	c__Clostridia	o__Clostridia_vadinBB60_group	f__norank_o__Clostridia_vadinBB60_group	g__norank_f__norank_o__Clostridia_vadinBB60_group	s__uncultured_Clostridia_bacterium_g__norank_f__norank_o__Clostridia_vadinBB60_group	ASV344	0	0	0	0.0353544	0.106063	0	0.0530316	0.0353544	0	0	0.0530316	0	0	0	0	0	0	0	0.0235696	0.0235696	0
d__Bacteria	k__norank_d__Bacteria	p__Firmicutes	c__Clostridia	o__Oscillospirales	f__Oscillospiraceae	g__Colidextribacter	s__unclassified_g__Colidextribacter	ASV1487	0	0	0	0	0	0	0.0176772	0	0	0	0	0	0.0707089	0	0	0.0530316	0.0530316	0.0883861	0	0.0029462	0.044193
d__Bacteria	k__norank_d__Bacteria	p__Firmicutes	c__Clostridia	o__Monoglobales	f__Monoglobaceae	g__Monoglobus	s__unclassified_g__Monoglobus	ASV1015	0	0	0	0	0	0	0	0	0	0	0	0.0530316	0.0530316	0.0530316	0.159095	0	0.0176772	0	0	0.00883861	0.0471392
d__Bacteria	k__norank_d__Bacteria	p__Firmicutes	c__Clostridia	o__Clostridia_UCG-014	f__norank_o__Clostridia_UCG-014	g__norank_f__norank_o__Clostridia_UCG-014	s__unclassified_g__norank_f__norank_o__Clostridia_UCG-014	ASV684	0	0	0	0.0176772	0	0	0	0.0176772	0	0	0	0	0	0.0530316	0	0	0.247481	0.0353544	0.0029462	0.0029462	0.0559778
d__Bacteria	k__norank_d__Bacteria	p__Firmicutes	c__Bacilli	o__Erysipelotrichales	f__Erysipelotrichaceae	g__unclassified_f__Erysipelotrichaceae	s__unclassified_f__Erysipelotrichaceae	ASV606	0	0	0	0	0	0	0	0.300513	0.0176772	0.0353544	0.106063	0	0	0	0	0	0	0.0353544	0	0.0766013	0.0058924
d__Bacteria	k__norank_d__Bacteria	p__Firmicutes	c__Clostridia	o__Oscillospirales	f__Ruminococcaceae	g__Paludicola	s__uncultured_Clostridiaceae_bacterium_g__Paludicola	ASV1479	0	0	0	0	0	0	0.0883861	0	0	0.0707089	0	0.0883861	0	0	0.0353544	0.0707089	0	0	0	0.0412468	0.0176772
d__Bacteria	k__norank_d__Bacteria	p__Firmicutes	c__Negativicutes	o__Veillonellales-Selenomonadales	f__Selenomonadaceae	g__Megamonas	s__unclassified_g__Megamonas	ASV580	0	0.0353544	0	0	0.0176772	0	0	0	0	0	0	0.159095	0.0707089	0	0	0.0530316	0	0	0.00883861	0.0265158	0.0206234
d__Bacteria	k__norank_d__Bacteria	p__Firmicutes	c__Clostridia	o__Oscillospirales	f__Butyricicoccaceae	g__unclassified_f__Butyricicoccaceae	s__unclassified_f__Butyricicoccaceae	ASV955	0	0	0	0	0	0.0707089	0.0530316	0	0	0	0.0176772	0	0.141418	0.0353544	0	0	0	0	0.0117848	0.0117848	0.029462
d__Bacteria	k__norank_d__Bacteria	p__Firmicutes	c__Clostridia	o__Clostridia_vadinBB60_group	f__norank_o__Clostridia_vadinBB60_group	g__norank_f__norank_o__Clostridia_vadinBB60_group	s__uncultured_bacterium_g__norank_f__norank_o__Clostridia_vadinBB60_group	ASV621	0	0	0	0	0	0.0353544	0.0530316	0	0	0	0	0	0	0.0176772	0.0176772	0.0530316	0	0	0.0058924	0.00883861	0.014731
d__Bacteria	k__norank_d__Bacteria	p__Firmicutes	c__Clostridia	o__Oscillospirales	f__Ruminococcaceae	g__unclassified_f__Ruminococcaceae	s__unclassified_f__Ruminococcaceae	ASV1934	0	0.0176772	0	0.0353544	0	0	0	0	0	0.0530316	0.0176772	0.0530316	0	0	0	0	0	0	0.00883861	0.0206234	0
d__Bacteria	k__norank_d__Bacteria	p__Firmicutes	c__Bacilli	o__RF39	f__norank_o__RF39	g__norank_f__norank_o__RF39	s__unclassified_g__norank_f__norank_o__RF39	ASV1675	0	0	0.0353544	0	0	0	0	0.176772	0.0353544	0	0.0707089	0.0176772	0	0	0	0	0	0	0.0058924	0.0500854	0
d__Bacteria	k__norank_d__Bacteria	p__Firmicutes	c__Bacilli	o__RF39	f__norank_o__RF39	g__norank_f__norank_o__RF39	s__unclassified_g__norank_f__norank_o__RF39	ASV887	0	0	0	0	0	0	0.0176772	0.0353544	0	0	0	0	0.0530316	0.0707089	0	0	0	0.0707089	0	0.00883861	0.0324082
d__Bacteria	k__norank_d__Bacteria	p__Firmicutes	c__Clostridia	o__unclassified_c__Clostridia	f__unclassified_c__Clostridia	g__unclassified_c__Clostridia	s__unclassified_c__Clostridia	ASV875	0	0	0	0	0	0	0	0.0353544	0	0.0176772	0	0.0176772	0	0.0883861	0	0.0176772	0	0	0	0.0117848	0.0176772
d__Bacteria	k__norank_d__Bacteria	p__Firmicutes	c__Bacilli	o__RF39	f__norank_o__RF39	g__norank_f__norank_o__RF39	s__uncultured_bacterium_g__norank_f__norank_o__RF39	ASV1681	0	0	0	0	0	0	0	0.141418	0	0	0	0.0176772	0.0530316	0	0	0.0353544	0.159095	0	0	0.0265158	0.0412468
d__Bacteria	k__norank_d__Bacteria	p__Firmicutes	c__Bacilli	o__RF39	f__norank_o__RF39	g__norank_f__norank_o__RF39	s__unclassified_g__norank_f__norank_o__RF39	ASV1105	0	0	0	0	0	0	0.0530316	0.12374	0	0.0707089	0	0	0.0176772	0.0176772	0	0	0	0	0	0.0412468	0.0058924
d__Bacteria	k__norank_d__Bacteria	p__Firmicutes	c__Clostridia	o__Oscillospirales	f__Ruminococcaceae	g__norank_f__Ruminococcaceae	s__unclassified_g__norank_f__Ruminococcaceae	ASV546	0	0	0	0	0.0176772	0	0.0530316	0	0.0176772	0	0	0	0	0.0353544	0	0.159095	0	0	0.0029462	0.0117848	0.0324082
d__Bacteria	k__norank_d__Bacteria	p__Firmicutes	c__Clostridia	o__Clostridia_UCG-014	f__norank_o__Clostridia_UCG-014	g__norank_f__norank_o__Clostridia_UCG-014	s__unclassified_g__norank_f__norank_o__Clostridia_UCG-014	ASV2524	0	0	0	0	0	0	0	0.0883861	0.0176772	0	0	0.0353544	0	0	0	0	0.106063	0.0176772	0	0.0235696	0.0206234
d__Bacteria	k__norank_d__Bacteria	p__Firmicutes	c__Clostridia	o__Clostridia_vadinBB60_group	f__norank_o__Clostridia_vadinBB60_group	g__norank_f__norank_o__Clostridia_vadinBB60_group	s__uncultured_bacterium_g__norank_f__norank_o__Clostridia_vadinBB60_group	ASV1123	0	0	0	0	0	0	0.0176772	0	0.0353544	0	0	0	0.0353544	0.0176772	0.0353544	0	0	0	0	0.00883861	0.014731
d__Bacteria	k__norank_d__Bacteria	p__Firmicutes	c__Clostridia	o__Oscillospirales	f__Eubacterium_coprostanoligenes_group	g__norank_f__Eubacterium_coprostanoligenes_group	s__Eubacteriaceae_bacterium_CHKCI005	ASV466	0	0	0.0176772	0	0	0	0	0.0353544	0	0	0	0.0176772	0	0	0.0176772	0.0353544	0	0	0.0029462	0.00883861	0.00883861
d__Bacteria	k__norank_d__Bacteria	p__Firmicutes	c__Clostridia	o__Peptostreptococcales-Tissierellales	f__Peptostreptococcaceae	g__Romboutsia	s__unclassified_g__Romboutsia	ASV230	0	0	0	0	0.0353544	0	0.106063	0.0176772	0.0883861	0	0	0.0530316	0	0	0	0	0	0	0.0058924	0.044193	0
d__Bacteria	k__norank_d__Bacteria	p__Firmicutes	c__Clostridia	o__Christensenellales	f__Christensenellaceae	g__Christensenellaceae_R-7_group	s__unclassified_g__Christensenellaceae_R-7_group	ASV4016	0	0	0.0353544	0	0	0	0.0883861	0	0	0	0.0353544	0.0707089	0	0	0	0	0.0176772	0	0.0058924	0.0324082	0.0029462
d__Bacteria	k__norank_d__Bacteria	p__Firmicutes	c__Clostridia	o__Clostridia_UCG-014	f__norank_o__Clostridia_UCG-014	g__norank_f__norank_o__Clostridia_UCG-014	s__unclassified_g__norank_f__norank_o__Clostridia_UCG-014	ASV2182	0	0	0	0	0	0	0.0883861	0.141418	0	0.0530316	0	0	0	0	0.0530316	0.0353544	0	0	0	0.0471392	0.014731
d__Bacteria	k__norank_d__Bacteria	p__Firmicutes	c__Bacilli	o__RF39	f__norank_o__RF39	g__norank_f__norank_o__RF39	s__uncultured_bacterium_g__norank_f__norank_o__RF39	ASV884	0	0	0	0	0	0.0176772	0.0353544	0	0	0	0	0	0	0.0353544	0.0353544	0	0.159095	0	0.0029462	0.0058924	0.0383006
d__Bacteria	k__norank_d__Bacteria	p__Desulfobacterota	c__Desulfovibrionia	o__Desulfovibrionales	f__Desulfovibrionaceae	g__Bilophila	s__uncultured_delta_proteobacterium_g__Bilophila	ASV1258	0	0	0.0176772	0	0	0.0353544	0	0	0	0	0.0176772	0	0	0.0176772	0	0	0	0.0176772	0.00883861	0.0029462	0.0058924
d__Bacteria	k__norank_d__Bacteria	p__Firmicutes	c__Clostridia	o__Oscillospirales	f__Oscillospiraceae	g__norank_f__Oscillospiraceae	s__unclassified_g__norank_f__Oscillospiraceae	ASV2401	0	0.0707089	0	0	0	0	0	0	0	0.0176772	0	0	0	0	0.0176772	0	0.0707089	0.0707089	0.0117848	0.0029462	0.0265158
d__Bacteria	k__norank_d__Bacteria	p__Firmicutes	c__Bacilli	o__RF39	f__norank_o__RF39	g__norank_f__norank_o__RF39	s__unclassified_g__norank_f__norank_o__RF39	ASV1477	0	0	0.0176772	0	0	0	0.0176772	0	0	0	0	0.0707089	0	0	0.0530316	0.0176772	0	0	0.0029462	0.014731	0.0117848
d__Bacteria	k__norank_d__Bacteria	p__Firmicutes	c__Clostridia	o__Clostridia_UCG-014	f__norank_o__Clostridia_UCG-014	g__norank_f__norank_o__Clostridia_UCG-014	s__unclassified_g__norank_f__norank_o__Clostridia_UCG-014	ASV1515	0	0	0	0	0	0	0.0353544	0	0	0.0353544	0	0.0176772	0	0	0.0707089	0	0.0883861	0	0	0.014731	0.0265158
d__Bacteria	k__norank_d__Bacteria	p__Firmicutes	c__Clostridia	o__Christensenellales	f__Christensenellaceae	g__Christensenellaceae_R-7_group	s__unclassified_g__Christensenellaceae_R-7_group	ASV1701	0	0	0.0176772	0.0176772	0	0.106063	0.0530316	0	0	0	0	0	0	0	0.0353544	0	0	0	0.0235696	0.00883861	0.0058924
d__Bacteria	k__norank_d__Bacteria	p__Firmicutes	c__Clostridia	o__Oscillospirales	f__Ruminococcaceae	g__Subdoligranulum	s__unclassified_g__Subdoligranulum	ASV1478	0	0.0176772	0	0	0	0	0	0	0	0	0.0883861	0.0176772	0	0	0.0530316	0.0176772	0	0	0.0029462	0.0176772	0.0117848
d__Bacteria	k__norank_d__Bacteria	p__Firmicutes	c__Clostridia	o__Christensenellales	f__Christensenellaceae	g__norank_f__Christensenellaceae	s__unclassified_g__norank_f__Christensenellaceae	ASV577	0	0.0176772	0.0176772	0	0	0	0.0353544	0.0176772	0	0	0	0.0707089	0	0	0	0	0	0	0.0058924	0.0206234	0
d__Bacteria	k__norank_d__Bacteria	p__Firmicutes	c__Clostridia	o__Clostridia_UCG-014	f__norank_o__Clostridia_UCG-014	g__norank_f__norank_o__Clostridia_UCG-014	s__unclassified_g__norank_f__norank_o__Clostridia_UCG-014	ASV1694	0	0.12374	0	0	0	0.0176772	0	0	0	0.0530316	0	0.0176772	0	0	0	0	0	0.0176772	0.0235696	0.0117848	0.0029462
d__Bacteria	k__norank_d__Bacteria	p__Firmicutes	c__Clostridia	o__Oscillospirales	f__Oscillospiraceae	g__unclassified_f__Oscillospiraceae	s__unclassified_f__Oscillospiraceae	ASV562	0	0	0	0	0.0176772	0	0	0	0.0176772	0.0176772	0	0	0	0.0176772	0	0.0176772	0	0	0.0029462	0.0058924	0.0058924
d__Bacteria	k__norank_d__Bacteria	p__Firmicutes	c__Clostridia	o__Oscillospirales	f__Oscillospiraceae	g__unclassified_f__Oscillospiraceae	s__unclassified_f__Oscillospiraceae	ASV599	0	0	0	0.0176772	0	0	0	0.0353544	0	0.0176772	0	0	0.0176772	0	0	0.0176772	0	0	0.0029462	0.00883861	0.0058924
d__Bacteria	k__norank_d__Bacteria	p__Firmicutes	c__Clostridia	o__Clostridia_UCG-014	f__norank_o__Clostridia_UCG-014	g__norank_f__norank_o__Clostridia_UCG-014	s__unclassified_g__norank_f__norank_o__Clostridia_UCG-014	ASV1117	0	0	0	0	0	0	0.0176772	0	0	0	0	0	0	0.0176772	0.0530316	0	0.0176772	0.0176772	0	0.0029462	0.0176772
d__Bacteria	k__norank_d__Bacteria	p__Firmicutes	c__Clostridia	o__Clostridia_vadinBB60_group	f__norank_o__Clostridia_vadinBB60_group	g__norank_f__norank_o__Clostridia_vadinBB60_group	s__uncultured_Thermoanaerobacterales_bacterium_g__norank	ASV1728	0	0	0	0	0	0	0	0.0176772	0	0	0	0.0176772	0.0176772	0	0	0	0.0176772	0.0176772	0	0.0058924	0.00883861
d__Bacteria	k__norank_d__Bacteria	p__Firmicutes	c__Clostridia	o__Christensenellales	f__Christensenellaceae	g__Christensenellaceae_R-7_group	s__unclassified_g__Christensenellaceae_R-7_group	ASV1113	0	0	0	0	0	0	0	0.0176772	0	0.0176772	0.0176772	0	0	0.0176772	0	0	0	0.0176772	0	0.00883861	0.0058924
d__Bacteria	k__norank_d__Bacteria	p__Firmicutes	c__Clostridia	o__Christensenellales	f__Christensenellaceae	g__Christensenellaceae_R-7_group	s__unclassified_g__Christensenellaceae_R-7_group	ASV1121	0	0	0	0	0	0	0	0	0	0	0	0.0353544	0.0353544	0.0176772	0	0.0353544	0	0.0176772	0	0.0058924	0.0176772
d__Bacteria	k__norank_d__Bacteria	p__Firmicutes	c__Clostridia	o__Peptostreptococcales-Tissierellales	f__Anaerovoracaceae	g__Family_XIII_AD3011_group	s__unclassified_g__Family_XIII_AD3011_group	ASV1134	0	0	0	0	0	0	0.0530316	0	0	0.0176772	0.0530316	0	0	0.0530316	0	0	0.0176772	0	0	0.0206234	0.0117848
d__Bacteria	k__norank_d__Bacteria	p__Firmicutes	c__Clostridia	o__Oscillospirales	f__Oscillospiraceae	g__UCG-005	s__unclassified_g__UCG-005	ASV448	0	0	0	0	0	0	0.0176772	0	0	0	0.0176772	0.0176772	0	0.0176772	0	0	0	0.0707089	0	0.00883861	0.014731
d__Bacteria	k__norank_d__Bacteria	p__Firmicutes	c__Clostridia	o__Oscillospirales	f__Oscillospiraceae	g__unclassified_f__Oscillospiraceae	s__unclassified_f__Oscillospiraceae	ASV2408	0	0.0176772	0	0	0	0	0	0	0.0176772	0	0	0.0353544	0	0	0	0	0.0176772	0.0707089	0.0029462	0.00883861	0.014731
d__Bacteria	k__norank_d__Bacteria	p__Firmicutes	c__Clostridia	o__Oscillospirales	f__Ruminococcaceae	g__norank_f__Ruminococcaceae	s__unclassified_g__norank_f__Ruminococcaceae	ASV772	0	0	0	0	0	0.0176772	0.0530316	0.0176772	0	0	0	0	0.0176772	0	0.0176772	0	0	0	0.0029462	0.0117848	0.0058924
d__Bacteria	k__norank_d__Bacteria	p__Firmicutes	c__Bacilli	o__Erysipelotrichales	f__Erysipelatoclostridiaceae	g__Erysipelatoclostridium	s__unclassified_g__Erysipelatoclostridium	ASV993	0	0	0	0.0707089	0	0	0	0.0530316	0.0353544	0.0353544	0	0	0	0.0530316	0	0	0	0	0.0117848	0.0206234	0.00883861
d__Bacteria	k__norank_d__Bacteria	p__Firmicutes	c__Clostridia	o__Oscillospirales	f__Oscillospiraceae	g__unclassified_f__Oscillospiraceae	s__unclassified_f__Oscillospiraceae	ASV1057	0	0	0	0	0	0	0	0	0	0	0.0353544	0.0530316	0	0.0353544	0	0	0.0176772	0.0176772	0	0.014731	0.0117848
d__Bacteria	k__norank_d__Bacteria	p__Firmicutes	c__Bacilli	o__RF39	f__norank_o__RF39	g__norank_f__norank_o__RF39	s__uncultured_bacterium_g__norank_f__norank_o__RF39	ASV3046	0	0	0	0	0	0	0	0.0530316	0	0.0176772	0	0	0	0	0.0530316	0.0176772	0.0883861	0	0	0.0117848	0.0265158
d__Bacteria	k__norank_d__Bacteria	p__Firmicutes	c__Clostridia	o__Christensenellales	f__Christensenellaceae	g__norank_f__Christensenellaceae	s__uncultured_bacterium_g__norank_f__Christensenellaceae	ASV760	0	0	0	0	0	0	0.0530316	0.0353544	0	0	0	0.0353544	0	0.0176772	0	0	0	0.0353544	0	0.0206234	0.00883861
d__Bacteria	k__norank_d__Bacteria	p__Firmicutes	c__Clostridia	o__Oscillospirales	f__Ruminococcaceae	g__norank_f__Ruminococcaceae	s__Clostridium_leptum_g__norank	ASV552	0	0	0	0	0	0.0176772	0	0.0176772	0.0176772	0.0176772	0.0176772	0	0	0	0	0	0	0	0.0029462	0.0117848	0
d__Bacteria	k__norank_d__Bacteria	p__Firmicutes	c__Clostridia	o__Oscillospirales	f__Oscillospiraceae	g__unclassified_f__Oscillospiraceae	s__unclassified_f__Oscillospiraceae	ASV925	0	0	0	0	0	0.0176772	0	0	0.0176772	0	0	0.0353544	0	0.12374	0	0.0530316	0	0	0.0029462	0.00883861	0.029462
d__Bacteria	k__norank_d__Bacteria	p__Firmicutes	c__Clostridia	o__Oscillospirales	f__Ruminococcaceae	g__norank_f__Ruminococcaceae	s__uncultured_bacterium_g__norank_f__Ruminococcaceae	ASV751	0	0	0	0	0	0	0	0.0176772	0	0.0176772	0.0176772	0	0.0176772	0	0	0.0530316	0	0	0	0.00883861	0.0117848
d__Bacteria	k__norank_d__Bacteria	p__Firmicutes	c__Clostridia	o__Oscillospirales	f__Oscillospiraceae	g__unclassified_f__Oscillospiraceae	s__unclassified_f__Oscillospiraceae	ASV1042	0	0	0	0	0	0	0.0176772	0	0	0	0	0	0.0176772	0.0176772	0	0.0176772	0	0.0707089	0	0.0029462	0.0206234
d__Bacteria	k__norank_d__Bacteria	p__Firmicutes	c__Clostridia	o__Oscillospirales	f__Oscillospiraceae	g__Intestinimonas	s__unclassified_g__Intestinimonas	ASV775	0	0	0	0	0	0	0	0.0176772	0	0	0	0	0	0.0176772	0	0.0707089	0.0707089	0.0176772	0	0.0029462	0.029462
d__Bacteria	k__norank_d__Bacteria	p__Firmicutes	c__Clostridia	o__Peptostreptococcales-Tissierellales	f__Peptostreptococcaceae	g__Romboutsia	s__unclassified_g__Romboutsia	ASV396	0	0	0	0	0.0176772	0.0176772	0.0353544	0	0.0176772	0	0	0	0	0	0.0353544	0	0	0	0.0058924	0.00883861	0.0058924
d__Bacteria	k__norank_d__Bacteria	p__Firmicutes	c__Bacilli	o__Erysipelotrichales	f__Erysipelotrichaceae	g__Dielma	s__Dielma_sp._Marseille-P3110	ASV413	0	0	0	0	0.0176772	0	0	0	0	0.0707089	0.0707089	0	0	0	0.106063	0	0	0.0176772	0.0029462	0.0235696	0.0206234
d__Bacteria	k__norank_d__Bacteria	p__Firmicutes	c__Clostridia	o__unclassified_c__Clostridia	f__unclassified_c__Clostridia	g__unclassified_c__Clostridia	s__unclassified_c__Clostridia	ASV934	0	0.0176772	0.0176772	0	0	0	0	0	0	0	0	0	0	0.0883861	0.106063	0	0.0176772	0	0.0058924	0	0.0353544
d__Bacteria	k__norank_d__Bacteria	p__Bacteroidota	c__Bacteroidia	o__Bacteroidales	f__Rikenellaceae	g__Alistipes	s__unclassified_g__Alistipes	ASV2240	0	0	0	0	0	0.0176772	0	0.0530316	0.0530316	0.0707089	0	0	0	0	0	0.0176772	0	0	0.0029462	0.029462	0.0029462
d__Bacteria	k__norank_d__Bacteria	p__Firmicutes	c__Clostridia	o__Oscillospirales	f__Oscillospiraceae	g__unclassified_f__Oscillospiraceae	s__unclassified_f__Oscillospiraceae	ASV522	0	0	0	0.0353544	0.0176772	0	0.0353544	0	0	0	0	0.0176772	0	0	0	0	0.0176772	0	0.00883861	0.00883861	0.0029462
d__Bacteria	k__norank_d__Bacteria	p__Firmicutes	c__Clostridia	o__Oscillospirales	f__Ruminococcaceae	g__unclassified_f__Ruminococcaceae	s__unclassified_f__Ruminococcaceae	ASV1192	0	0	0	0	0	0	0	0.0176772	0	0	0.0176772	0.0353544	0	0.0176772	0	0.0176772	0	0	0	0.0117848	0.0058924
d__Bacteria	k__norank_d__Bacteria	p__Firmicutes	c__Bacilli	o__RF39	f__norank_o__RF39	g__norank_f__norank_o__RF39	s__unclassified_g__norank_f__norank_o__RF39	ASV1322	0	0	0	0	0	0	0.0176772	0.0176772	0	0	0	0	0	0.0176772	0.0176772	0	0.0353544	0	0	0.0058924	0.0117848
d__Bacteria	k__norank_d__Bacteria	p__Firmicutes	c__Bacilli	o__Staphylococcales	f__Staphylococcaceae	g__Staphylococcus	s__unclassified_g__Staphylococcus	ASV5163	0	0	0	0	0	0	0.0883861	0.0176772	0.0353544	0	0	0.0176772	0	0	0	0.0176772	0	0	0	0.0265158	0.0029462
d__Bacteria	k__norank_d__Bacteria	p__Firmicutes	c__Clostridia	o__Oscillospirales	f__Oscillospiraceae	g__UCG-005	s__unclassified_g__UCG-005	ASV1053	0	0	0	0	0	0.0176772	0.0176772	0	0	0	0	0	0.0353544	0.0353544	0.0176772	0	0	0	0.0029462	0.0029462	0.014731
d__Bacteria	k__norank_d__Bacteria	p__Firmicutes	c__Clostridia	o__Clostridia_vadinBB60_group	f__norank_o__Clostridia_vadinBB60_group	g__norank_f__norank_o__Clostridia_vadinBB60_group	s__uncultured_bacterium_g__norank_f__norank_o__Clostridia_vadinBB60_group	ASV555	0	0	0.0176772	0	0.0176772	0.0176772	0	0	0.0176772	0	0	0	0	0	0	0	0.0176772	0	0.00883861	0.0029462	0.0029462
d__Bacteria	k__norank_d__Bacteria	p__Firmicutes	c__Clostridia	o__Oscillospirales	f__Oscillospiraceae	g__unclassified_f__Oscillospiraceae	s__unclassified_f__Oscillospiraceae	ASV1757	0	0	0	0	0	0.0176772	0	0.0176772	0	0	0.0176772	0.0176772	0	0	0	0.0530316	0	0	0.0029462	0.00883861	0.00883861
d__Bacteria	k__norank_d__Bacteria	p__Firmicutes	c__Clostridia	o__Oscillospirales	f__Butyricicoccaceae	g__unclassified_f__Butyricicoccaceae	s__unclassified_f__Butyricicoccaceae	ASV1164	0	0	0	0	0	0.0176772	0.0176772	0	0	0.0176772	0	0	0	0.0353544	0.0176772	0	0	0	0.0029462	0.0058924	0.00883861
d__Bacteria	k__norank_d__Bacteria	p__Firmicutes	c__Clostridia	o__Lachnospirales	f__Lachnospiraceae	g__unclassified_f__Lachnospiraceae	s__unclassified_f__Lachnospiraceae	ASV1587	0	0	0.0176772	0.0176772	0	0	0	0.0176772	0	0	0	0	0	0	0	0.0353544	0	0.0176772	0.0058924	0.0029462	0.00883861
d__Bacteria	k__norank_d__Bacteria	p__Firmicutes	c__Clostridia	o__Oscillospirales	f__Oscillospiraceae	g__Oscillibacter	s__unclassified_g__Oscillibacter	ASV4175	0	0	0	0	0	0	0	0	0	0.0707089	0	0.0176772	0	0	0.0176772	0	0.0176772	0.0176772	0	0.014731	0.00883861
d__Bacteria	k__norank_d__Bacteria	p__Firmicutes	c__Clostridia	o__Oscillospirales	f__Ruminococcaceae	g__norank_f__Ruminococcaceae	s__unclassified_g__norank_f__Ruminococcaceae	ASV756	0	0.0176772	0	0.0176772	0	0	0	0	0	0	0	0.0176772	0.0176772	0.0176772	0	0	0	0	0.0058924	0.0029462	0.0058924
d__Bacteria	k__norank_d__Bacteria	p__Bacteroidota	c__Bacteroidia	o__Bacteroidales	f__Bacteroidaceae	g__Bacteroides	s__Bacteroides_coprocola_DSM_17136	ASV818	0	0.353544	0	0	0	0	1.96217	0	0.0176772	0	0	0	0	0.63638	0.176772	0.919215	0	0	0.058924	0.329975	0.288728
d__Bacteria	k__norank_d__Bacteria	p__Bacteroidota	c__Bacteroidia	o__Bacteroidales	f__Rikenellaceae	g__Rikenella	s__uncultured_bacterium_g__Rikenella	ASV1419	0	0	0	0	0	0.106063	0	0	0	0.31819	0.229804	0.141418	0.12374	0	0	0	0	0.106063	0.0176772	0.114902	0.0383006
d__Bacteria	k__norank_d__Bacteria	p__Firmicutes	c__Clostridia	o__Clostridia_UCG-014	f__norank_o__Clostridia_UCG-014	g__norank_f__norank_o__Clostridia_UCG-014	s__uncultured_bacterium_g__norank_f__norank_o__Clostridia_UCG-014	ASV1442	0	0	0	0	0	0	0	0.265158	0.0353544	0	0	0.0176772	0.229804	0	0	0.0883861	0.0707089	0	0	0.0530316	0.0648165
d__Bacteria	k__norank_d__Bacteria	p__Firmicutes	c__Clostridia	o__Clostridia_UCG-014	f__norank_o__Clostridia_UCG-014	g__norank_f__norank_o__Clostridia_UCG-014	s__unclassified_g__norank_f__norank_o__Clostridia_UCG-014	ASV820	0	0	0	0	0	0.0176772	0	0	0	0	0	0	0.424253	0.919215	0.0883861	0	1.6263	0.300513	0.0029462	0	0.559778
d__Bacteria	k__norank_d__Bacteria	p__Firmicutes	c__Clostridia	o__Oscillospirales	f__Oscillospiraceae	g__NK4A214_group	s__unclassified_g__NK4A214_group	ASV1666	0	0	0.229804	0.0883861	0	0	0	0	0	0	0	0	0.0530316	0	0.601025	0.335867	0.335867	0	0.0530316	0	0.220965
d__Bacteria	k__norank_d__Bacteria	p__Firmicutes	c__Clostridia	o__Clostridia_UCG-014	f__norank_o__Clostridia_UCG-014	g__norank_f__norank_o__Clostridia_UCG-014	s__unclassified_g__norank_f__norank_o__Clostridia_UCG-014	ASV371	0	0	0	0	0	0	0	0.388899	0	0	0	0.0530316	0.265158	0.12374	0.530316	0.0176772	0	0	0	0.0736551	0.156149
d__Bacteria	k__norank_d__Bacteria	p__Firmicutes	c__Clostridia	o__Clostridia_UCG-014	f__norank_o__Clostridia_UCG-014	g__norank_f__norank_o__Clostridia_UCG-014	s__unclassified_g__norank_f__norank_o__Clostridia_UCG-014	ASV1689	0	0	0	0	0	0	0	0.0176772	0	0.229804	0	0.0353544	0.106063	0	0.0353544	0.0353544	0	0	0	0.0471392	0.029462
d__Bacteria	k__norank_d__Bacteria	p__Firmicutes	c__Clostridia	o__Oscillospirales	f__UCG-010	g__norank_f__UCG-010	s__uncultured_bacterium_g__norank_f__UCG-010	ASV556	0	0.0176772	0	0	0.0176772	0	0	0.0883861	0	0	0.0176772	0	0	0	0	0.0353544	0.0530316	0	0.0058924	0.0176772	0.014731
d__Bacteria	k__norank_d__Bacteria	p__Firmicutes	c__Bacilli	o__Bacillales	f__Bacillaceae	g__Bacillus	s__Lactobacillus_vaginalis_g__Bacillus	ASV838	0	0	0	0.0707089	0	0	0.0353544	0	0	0	0	0	0.0530316	0.194449	0.0353544	0	0.194449	0	0.0117848	0.0058924	0.0795475
d__Bacteria	k__norank_d__Bacteria	p__Bacteroidota	c__Bacteroidia	o__Bacteroidales	f__Rikenellaceae	g__Alistipes	s__unclassified_g__Alistipes	ASV1012	0	0	0	0	0	0	0	0	0.0176772	0.0176772	0.0176772	0.0353544	0	0.0707089	0	0	0.0530316	0	0	0.014731	0.0206234
d__Bacteria	k__norank_d__Bacteria	p__Firmicutes	c__Clostridia	o__Clostridia_UCG-014	f__norank_o__Clostridia_UCG-014	g__norank_f__norank_o__Clostridia_UCG-014	s__uncultured_bacterium_g__norank_f__norank_o__Clostridia_UCG-014	ASV488	0	0	0	0.0176772	0	0.0176772	0	0.159095	0	0.0176772	0	0	0	0.0530316	0	0	0.159095	0	0.0058924	0.029462	0.0353544
d__Bacteria	k__norank_d__Bacteria	p__Firmicutes	c__Clostridia	o__Oscillospirales	f__Ruminococcaceae	g__unclassified_f__Ruminococcaceae	s__unclassified_f__Ruminococcaceae	ASV565	0	0	0	0	0	0	0.0530316	0.0353544	0.0353544	0	0	0	0	0.0176772	0.0353544	0	0.0353544	0	0	0.0206234	0.014731
d__Bacteria	k__norank_d__Bacteria	p__Firmicutes	c__Clostridia	o__Lachnospirales	f__Lachnospiraceae	g__unclassified_f__Lachnospiraceae	s__unclassified_f__Lachnospiraceae	ASV1026	0	0	0	0	0	0	0	0.12374	0.0530316	0	0	0	0.194449	0.0530316	0	0.0176772	0.0707089	0	0	0.029462	0.0559778
d__Bacteria	k__norank_d__Bacteria	p__Firmicutes	c__Clostridia	o__Clostridia_UCG-014	f__norank_o__Clostridia_UCG-014	g__norank_f__norank_o__Clostridia_UCG-014	s__unclassified_g__norank_f__norank_o__Clostridia_UCG-014	ASV1677	0	0	0	0	0	0	0.0707089	0	0	0	0.0353544	0.12374	0.0707089	0	0	0	0.0176772	0.300513	0	0.0383006	0.0648165
d__Bacteria	k__norank_d__Bacteria	p__Firmicutes	c__Clostridia	o__Oscillospirales	f__Ruminococcaceae	g__norank_f__Ruminococcaceae	s__unclassified_g__norank_f__Ruminococcaceae	ASV449	0	0	0.247481	0	0.0176772	0	0.0707089	0	0	0	0	0	0.0707089	0.194449	0	0	0	0.0530316	0.044193	0.0117848	0.0530316
d__Bacteria	k__norank_d__Bacteria	p__Firmicutes	c__Bacilli	o__RF39	f__norank_o__RF39	g__norank_f__norank_o__RF39	s__unclassified_g__norank_f__norank_o__RF39	ASV953	0	0	0	0.12374	0	0	0	0.335867	0.0707089	0	0	0	0	0	0.176772	0.0176772	0.106063	0	0.0206234	0.0677627	0.0500854
d__Bacteria	k__norank_d__Bacteria	p__Cyanobacteria	c__Vampirivibrionia	o__Gastranaerophilales	f__norank_o__Gastranaerophilales	g__norank_f__norank_o__Gastranaerophilales	s__uncultured_bacterium_g__norank_f__norank_o__Gastranaerophilales	ASV902	0	0	0	0.0176772	0	0	0.0176772	0	0	0	0	0.0176772	0	0.0530316	0	0	0.0176772	0.0707089	0.0029462	0.0058924	0.0235696
d__Bacteria	k__norank_d__Bacteria	p__Firmicutes	c__Clostridia	o__Clostridia_vadinBB60_group	f__norank_o__Clostridia_vadinBB60_group	g__norank_f__norank_o__Clostridia_vadinBB60_group	s__uncultured_bacterium_g__norank_f__norank_o__Clostridia_vadinBB60_group	ASV832	0	0	0	0	0	0	0	0	0.12374	0.0883861	0.0530316	0	0	0.282835	0.265158	0.0883861	0	0	0	0.044193	0.106063
d__Bacteria	k__norank_d__Bacteria	p__Firmicutes	c__Clostridia	o__Clostridia_UCG-014	f__norank_o__Clostridia_UCG-014	g__norank_f__norank_o__Clostridia_UCG-014	s__uncultured_bacterium_g__norank_f__norank_o__Clostridia_UCG-014	ASV1151	0	0	0	0	0	0	0.0353544	0.0707089	0.0353544	0	0	0.141418	0.0530316	0	0.0883861	0	0	0	0	0.0471392	0.0235696
d__Bacteria	k__norank_d__Bacteria	p__Firmicutes	c__Bacilli	o__RF39	f__norank_o__RF39	g__norank_f__norank_o__RF39	s__uncultured_bacterium_g__norank_f__norank_o__RF39	ASV881	0	0	0	0	0	0	0	0.141418	0.0530316	0	0.0353544	0	0	0.159095	0.0883861	0.0530316	0	0	0	0.0383006	0.0500854
d__Bacteria	k__norank_d__Bacteria	p__Firmicutes	c__Clostridia	o__Clostridia_UCG-014	f__norank_o__Clostridia_UCG-014	g__norank_f__norank_o__Clostridia_UCG-014	s__unclassified_g__norank_f__norank_o__Clostridia_UCG-014	ASV654	0	0	0	0	0	0	0	0	0.0530316	0	0	0	0.0353544	0.0883861	0.176772	0.0176772	0	0.159095	0	0.00883861	0.0795475
d__Bacteria	k__norank_d__Bacteria	p__Firmicutes	c__Clostridia	o__Oscillospirales	f__Ruminococcaceae	g__Faecalibacterium	s__uncultured_bacterium_g__Faecalibacterium	ASV859	0	0	0	0	0	0	0	0	0	0.12374	0.0176772	0	0.0353544	0.141418	0.0353544	0.229804	0	0	0	0.0235696	0.0736551
d__Bacteria	k__norank_d__Bacteria	p__Firmicutes	c__Clostridia	o__Clostridia_vadinBB60_group	f__norank_o__Clostridia_vadinBB60_group	g__norank_f__norank_o__Clostridia_vadinBB60_group	s__uncultured_bacterium_g__norank_f__norank_o__Clostridia_vadinBB60_group	ASV2166	0	0	0	0	0	0	0.0176772	0	0	0.0176772	0.0530316	0.0707089	0.0530316	0	0	0.0707089	0	0	0	0.0265158	0.0206234
d__Bacteria	k__norank_d__Bacteria	p__Firmicutes	c__Clostridia	o__Oscillospirales	f__Butyricicoccaceae	g__Butyricicoccus	s__unclassified_g__Butyricicoccus	ASV1447	0	0	0	0	0	0	0	0.0353544	0.0883861	0	0.0883861	0	0.601025	0	0.0353544	0.0883861	0	0	0	0.0353544	0.120794
d__Bacteria	k__norank_d__Bacteria	p__Firmicutes	c__Clostridia	o__Clostridia_vadinBB60_group	f__norank_o__Clostridia_vadinBB60_group	g__norank_f__norank_o__Clostridia_vadinBB60_group	s__uncultured_bacterium_g__norank_f__norank_o__Clostridia_vadinBB60_group	ASV767	0	0	0	0	0	0.0176772	0.0176772	0	0	0.0176772	0	0	0.0176772	0.0530316	0	0	0	0.159095	0.0029462	0.0058924	0.0383006
d__Bacteria	k__norank_d__Bacteria	p__Firmicutes	c__Clostridia	o__Oscillospirales	f__Butyricicoccaceae	g__Butyricicoccus	s__unclassified_g__Butyricicoccus	ASV1108	0	0	0	0	0	0.0176772	0.0353544	0	0.0530316	0	0.106063	0	0	0.0176772	0	0.0707089	0	0	0.0029462	0.0324082	0.014731
d__Bacteria	k__norank_d__Bacteria	p__Firmicutes	c__Clostridia	o__Christensenellales	f__Christensenellaceae	g__Christensenellaceae_R-7_group	s__gut_metagenome_g__Christensenellaceae_R-7_group	ASV947	0	0	0	0	0	0	0	0.0883861	0	0.0176772	0	0.0530316	0	0.0883861	0.0176772	0.0353544	0	0	0	0.0265158	0.0235696
d__Bacteria	k__norank_d__Bacteria	p__Firmicutes	c__Clostridia	o__Clostridia_UCG-014	f__norank_o__Clostridia_UCG-014	g__norank_f__norank_o__Clostridia_UCG-014	s__unclassified_g__norank_f__norank_o__Clostridia_UCG-014	ASV987	0	0	0	0	0	0	0.0707089	0	0	0	0	0.0353544	0.0353544	0.0530316	0	0	0.0707089	0.0176772	0	0.0176772	0.029462
d__Bacteria	k__norank_d__Bacteria	p__Firmicutes	c__Clostridia	o__Oscillospirales	f__Oscillospiraceae	g__unclassified_f__Oscillospiraceae	s__unclassified_f__Oscillospiraceae	ASV3260	0	0	0	0	0	0.12374	0.0353544	0	0	0.0176772	0	0.0883861	0	0	0.0353544	0	0	0.141418	0.0206234	0.0235696	0.029462
d__Bacteria	k__norank_d__Bacteria	p__Firmicutes	c__Clostridia	o__Oscillospirales	f__Oscillospiraceae	g__unclassified_f__Oscillospiraceae	s__unclassified_f__Oscillospiraceae	ASV864	0	0	0	0	0	0	0	0	0	0	0.0530316	0	0.0707089	0.12374	0.106063	0	0.0707089	0.0883861	0	0.00883861	0.0766013
d__Bacteria	k__norank_d__Bacteria	p__Firmicutes	c__Clostridia	o__Oscillospirales	f__Butyricicoccaceae	g__Butyricicoccus	s__unclassified_g__Butyricicoccus	ASV1058	0	0	0	0	0	0.0176772	0.0176772	0	0	0	0.0707089	0	0.0883861	0.0530316	0	0.0176772	0	0	0.0029462	0.014731	0.0265158
d__Bacteria	k__norank_d__Bacteria	p__Cyanobacteria	c__Vampirivibrionia	o__Gastranaerophilales	f__norank_o__Gastranaerophilales	g__norank_f__norank_o__Gastranaerophilales	s__unclassified_g__norank_f__norank_o__Gastranaerophilales	ASV1136	0	0	0	0	0	0.0530316	0.159095	0	0	0	0	0	0.0530316	0.0176772	0.0353544	0	0	0.0176772	0.00883861	0.0265158	0.0206234
d__Bacteria	k__norank_d__Bacteria	p__Firmicutes	c__Clostridia	o__Clostridia_UCG-014	f__norank_o__Clostridia_UCG-014	g__norank_f__norank_o__Clostridia_UCG-014	s__unclassified_g__norank_f__norank_o__Clostridia_UCG-014	ASV907	0	0	0	0	0	0.0707089	0.0353544	0.654057	0	0	0	0	0.0707089	0.0353544	0.106063	0	0	0	0.0117848	0.114902	0.0353544
d__Bacteria	k__norank_d__Bacteria	p__Firmicutes	c__Clostridia	o__Oscillospirales	f__Oscillospiraceae	g__unclassified_f__Oscillospiraceae	s__unclassified_f__Oscillospiraceae	ASV537	0	0	0	0	0.0176772	0	0	0.0530316	0	0.0176772	0	0.0707089	0	0.0530316	0	0.247481	0	0	0.0029462	0.0235696	0.0500854
d__Bacteria	k__norank_d__Bacteria	p__Firmicutes	c__Clostridia	o__Lachnospirales	f__Lachnospiraceae	g__Ruminococcus_torques_group	s__uncultured_Clostridiales_bacterium_g__Ruminococcus_torques_group	ASV1029	0	0	0	0	0	0.0353544	0	0	0	0	0	0.0176772	0.0176772	0.0883861	0	0.106063	0	0.0176772	0.0058924	0.0029462	0.0383006
d__Bacteria	k__norank_d__Bacteria	p__Firmicutes	c__Clostridia	o__Lachnospirales	f__Lachnospiraceae	g__Blautia	s__unclassified_g__Blautia	ASV1032	0	0	0	0	0	0	0	0.12374	0	0.0530316	0.0176772	0	0	0.0176772	0	0.0353544	0	0.0530316	0	0.0324082	0.0176772
d__Bacteria	k__norank_d__Bacteria	p__Firmicutes	c__Clostridia	o__Oscillospirales	f__Butyricicoccaceae	g__Butyricicoccus	s__unclassified_g__Butyricicoccus	ASV2128	0	0.0176772	0	0.106063	0	0	0.159095	0	0.0707089	0.0707089	0	0	0	0	0	0.212127	0	0	0.0206234	0.0500854	0.0353544
d__Bacteria	k__norank_d__Bacteria	p__Firmicutes	c__Clostridia	o__Clostridia_UCG-014	f__norank_o__Clostridia_UCG-014	g__norank_f__norank_o__Clostridia_UCG-014	s__unclassified_g__norank_f__norank_o__Clostridia_UCG-014	ASV1445	0	0.0176772	0	0	0	0	0.0530316	0	0.0176772	0	0	0.0176772	0	0	0.106063	0	0.0353544	0	0.0029462	0.014731	0.0235696
d__Bacteria	k__norank_d__Bacteria	p__Firmicutes	c__Clostridia	o__Clostridia_vadinBB60_group	f__norank_o__Clostridia_vadinBB60_group	g__norank_f__norank_o__Clostridia_vadinBB60_group	s__unclassified_g__norank_f__norank_o__Clostridia_vadinBB60_group	ASV897	0	0	0.0353544	0	0	0	0	0	0	0	0	0	0.0176772	0.12374	0.0530316	0	0.0353544	0.0883861	0.0058924	0	0.0530316
d__Bacteria	k__norank_d__Bacteria	p__Firmicutes	c__Clostridia	o__Oscillospirales	f__Ruminococcaceae	g__Faecalibacterium	s__uncultured_bacterium_g__Faecalibacterium	ASV821	0	0	0.176772	0.0530316	0	0	0	0	0.106063	0.0707089	0.0176772	0	0	0.63638	0	0	0	0	0.0383006	0.0324082	0.106063
d__Bacteria	k__norank_d__Bacteria	p__Firmicutes	c__Clostridia	o__Oscillospirales	f__Butyricicoccaceae	g__Butyricicoccus	s__unclassified_g__Butyricicoccus	ASV916	0	0	0	0	0	0	0.0176772	0	0.0176772	0	0	0.0353544	0.141418	0.0883861	0.0353544	0	0	0	0	0.0117848	0.044193
d__Bacteria	k__norank_d__Bacteria	p__Firmicutes	c__Clostridia	o__Lachnospirales	f__Lachnospiraceae	g__Ruminococcus_torques_group	s__unclassified_g__Ruminococcus_torques_group	ASV2541	0	0.106063	0	0	0	0.0353544	0.0530316	0.0176772	0	0	0	0.0176772	0.0707089	0	0	0	0	0	0.0235696	0.014731	0.0117848
d__Bacteria	k__norank_d__Bacteria	p__Firmicutes	c__Clostridia	o__Clostridia_UCG-014	f__norank_o__Clostridia_UCG-014	g__norank_f__norank_o__Clostridia_UCG-014	s__unclassified_g__norank_f__norank_o__Clostridia_UCG-014	ASV863	0	0	0	0	0	0	0.0353544	0	0	0	0	0.0883861	0.106063	0.141418	0.0530316	0.106063	0	0	0	0.0206234	0.0677627
d__Bacteria	k__norank_d__Bacteria	p__Firmicutes	c__Clostridia	o__Christensenellales	f__Christensenellaceae	g__Christensenellaceae_R-7_group	s__unclassified_g__Christensenellaceae_R-7_group	ASV1007	0	0.0353544	0	0.0353544	0	0	0.141418	0.0353544	0	0	0	0	0	0.0707089	0	0.0707089	0	0	0.0117848	0.029462	0.0235696
d__Bacteria	k__norank_d__Bacteria	p__Firmicutes	c__Bacilli	o__RF39	f__norank_o__RF39	g__norank_f__norank_o__RF39	s__Firmicutes_bacterium_CAG822	ASV1485	0	0	0	0	0	0.0353544	0	0.282835	0.0176772	0.0176772	0.0176772	0	0	0	0.194449	0	0	0	0.0058924	0.0559778	0.0324082
d__Bacteria	k__norank_d__Bacteria	p__Firmicutes	c__Clostridia	o__Oscillospirales	f__Oscillospiraceae	g__norank_f__Oscillospiraceae	s__unclassified_g__norank_f__Oscillospiraceae	ASV852	0	0.0353544	0	0.0176772	0	0	0	0	0	0.0176772	0	0	0	0.176772	0	0.0883861	0	0.0353544	0.00883861	0.0029462	0.0500854
d__Bacteria	k__norank_d__Bacteria	p__Firmicutes	c__Clostridia	o__Oscillospirales	f__Eubacterium_coprostanoligenes_group	g__norank_f__Eubacterium_coprostanoligenes_group	s__unclassified_g__norank_f__Eubacterium_coprostanoligenes_group	ASV1716	0	0	0	0.0353544	0	0	0.0176772	0.0530316	0	0.0353544	0	0.0353544	0	0	0	0.0353544	0	0	0.0058924	0.0235696	0.0058924
d__Bacteria	k__norank_d__Bacteria	p__Actinobacteriota	c__Actinobacteria	o__Bifidobacteriales	f__Bifidobacteriaceae	g__Aeriscardovia	s__Aeriscardovia_aeriphila	ASV1235	0	0	0	0	0	0	0.0353544	0	0.0176772	0	0.0707089	0.0353544	0	0	0.0176772	0.0176772	0	0	0	0.0265158	0.0058924
d__Bacteria	k__norank_d__Bacteria	p__Firmicutes	c__Bacilli	o__RF39	f__norank_o__RF39	g__norank_f__norank_o__RF39	s__unclassified_g__norank_f__norank_o__RF39	ASV2132	0	0.0353544	0.0353544	0	0	0.0176772	0	0	0.0353544	0	0	0	0.0883861	0	0	0	0	0.0530316	0.014731	0.0058924	0.0235696
d__Bacteria	k__norank_d__Bacteria	p__Firmicutes	c__Bacilli	o__Bacillales	f__Bacillaceae	g__Bacillus	s__unclassified_g__Bacillus	ASV1063	0	0.0176772	0	0	0	0.0176772	0	0	0.0530316	0	0	0	0.0176772	0.0176772	0	0	0	0.0353544	0.0058924	0.00883861	0.0117848
d__Bacteria	k__norank_d__Bacteria	p__Firmicutes	c__Clostridia	o__Christensenellales	f__Christensenellaceae	g__Christensenellaceae_R-7_group	s__unclassified_g__Christensenellaceae_R-7_group	ASV1999	0	0	0.0707089	0	0	0.0530316	0.0707089	0	0	0	0.0707089	0	0	0	0	0	0.0176772	0.0176772	0.0206234	0.0235696	0.0058924
d__Bacteria	k__norank_d__Bacteria	p__Firmicutes	c__Bacilli	o__RF39	f__norank_o__RF39	g__norank_f__norank_o__RF39	s__unclassified_g__norank_f__norank_o__RF39	ASV1670	0	0.0176772	0	0	0	0.0883861	0.0530316	0	0	0	0	0.0883861	0.0530316	0	0.0530316	0	0	0	0.0176772	0.0235696	0.0176772
d__Bacteria	k__norank_d__Bacteria	p__Firmicutes	c__Bacilli	o__RF39	f__norank_o__RF39	g__norank_f__norank_o__RF39	s__unclassified_g__norank_f__norank_o__RF39	ASV1183	0	0	0	0	0	0	0.0530316	0	0.0176772	0.0353544	0	0.0530316	0	0	0	0	0.0353544	0.0176772	0	0.0265158	0.00883861
d__Bacteria	k__norank_d__Bacteria	p__Firmicutes	c__Clostridia	o__Oscillospirales	f__Oscillospiraceae	g__unclassified_f__Oscillospiraceae	s__unclassified_f__Oscillospiraceae	ASV374	0	0	0	0.0176772	0.0176772	0	0	0.0176772	0	0.0176772	0	0.0353544	0	0	0	0.0176772	0	0	0.0058924	0.0117848	0.0029462
d__Bacteria	k__norank_d__Bacteria	p__Firmicutes	c__Clostridia	o__Peptostreptococcales-Tissierellales	f__Anaerovoracaceae	g__Family_XIII_AD3011_group	s__gut_metagenome_g__Family_XIII_AD3011_group	ASV2161	0	0	0	0	0	0	0.0176772	0.0176772	0.0176772	0.0883861	0.0707089	0	0	0	0	0.0176772	0	0	0	0.0353544	0.0029462
d__Bacteria	k__norank_d__Bacteria	p__Firmicutes	c__Clostridia	o__Oscillospirales	f__norank_o__Oscillospirales	g__norank_f__norank_o__Oscillospirales	s__uncultured_bacterium_g__norank_f__norank_o__Oscillospirales	ASV741	0	0.0176772	0.0530316	0	0	0.0176772	0.0176772	0.0176772	0	0	0	0.0530316	0	0	0	0	0	0	0.014731	0.014731	0
d__Bacteria	k__norank_d__Bacteria	p__Firmicutes	c__Clostridia	o__Christensenellales	f__Christensenellaceae	g__Christensenellaceae_R-7_group	s__unclassified_g__Christensenellaceae_R-7_group	ASV769	0	0	0.0353544	0	0	0	0	0.0176772	0	0	0	0	0	0.0176772	0	0.0176772	0.0353544	0.0176772	0.0058924	0.0029462	0.014731
d__Bacteria	k__norank_d__Bacteria	p__Firmicutes	c__Clostridia	o__Christensenellales	f__Christensenellaceae	g__Christensenellaceae_R-7_group	s__uncultured_prokaryote_g__Christensenellaceae_R-7_group	ASV254	0	0.0707089	0	0	0.0883861	0	0.229804	0	0.0707089	0	0	0.0176772	0	0	0	0	0	0.0353544	0.0265158	0.0530316	0.0058924
d__Bacteria	k__norank_d__Bacteria	p__Firmicutes	c__Bacilli	o__RF39	f__norank_o__RF39	g__norank_f__norank_o__RF39	s__uncultured_bacterium_g__norank_f__norank_o__RF39	ASV877	0	0	0.0176772	0	0	0	0	0	0	0.0883861	0.0530316	0	0	0.176772	0	0.0530316	0	0.0353544	0.0029462	0.0235696	0.044193
d__Bacteria	k__norank_d__Bacteria	p__Firmicutes	c__Clostridia	o__norank_c__Clostridia	f__Hungateiclostridiaceae	g__unclassified_f__Hungateiclostridiaceae	s__unclassified_f__Hungateiclostridiaceae	ASV1493	0	0.0176772	0	0	0	0.0353544	0	0	0	0.0176772	0	0.0883861	0.0176772	0	0.0176772	0	0	0	0.00883861	0.0176772	0.0058924
d__Bacteria	k__norank_d__Bacteria	p__Firmicutes	c__Clostridia	o__Clostridia_UCG-014	f__norank_o__Clostridia_UCG-014	g__norank_f__norank_o__Clostridia_UCG-014	s__unclassified_g__norank_f__norank_o__Clostridia_UCG-014	ASV1481	0	0	0	0	0	0	0.0707089	0	0.0707089	0.0176772	0	0	0.0530316	0	0.0353544	0.0176772	0	0	0	0.0265158	0.0176772
d__Bacteria	k__norank_d__Bacteria	p__Firmicutes	c__Bacilli	o__RF39	f__norank_o__RF39	g__norank_f__norank_o__RF39	s__uncultured_bacterium_g__norank_f__norank_o__RF39	ASV865	0	0	0	0	0	0	0	0	0	0	0	0	0.0176772	0.0707089	0.300513	0.0707089	0.106063	0.0707089	0	0	0.106063
d__Bacteria	k__norank_d__Bacteria	p__Firmicutes	c__Clostridia	o__Oscillospirales	f__Oscillospiraceae	g__Oscillibacter	s__unclassified_g__Oscillibacter	ASV593	0	0	0.0353544	0	0.0176772	0.0176772	0	0	0	0	0	0	0.0883861	0.0353544	0.0530316	0	0	0	0.0117848	0	0.029462
d__Bacteria	k__norank_d__Bacteria	p__Firmicutes	c__Clostridia	o__Oscillospirales	f__Oscillospiraceae	g__unclassified_f__Oscillospiraceae	s__unclassified_f__Oscillospiraceae	ASV618	0	0	0	0.0176772	0	0	0	0.0176772	0.0353544	0	0.0353544	0	0	0	0	0.0353544	0.0176772	0	0.0029462	0.014731	0.00883861
d__Bacteria	k__norank_d__Bacteria	p__Firmicutes	c__Clostridia	o__Oscillospirales	f__Ruminococcaceae	g__unclassified_f__Ruminococcaceae	s__unclassified_f__Ruminococcaceae	ASV1191	0	0	0	0	0	0.0176772	0.0176772	0	0	0	0	0.0353544	0.0176772	0	0.0176772	0	0	0.0176772	0.0029462	0.00883861	0.00883861
d__Bacteria	k__norank_d__Bacteria	p__Cyanobacteria	c__Vampirivibrionia	o__Gastranaerophilales	f__norank_o__Gastranaerophilales	g__norank_f__norank_o__Gastranaerophilales	s__unclassified_g__norank_f__norank_o__Gastranaerophilales	ASV1120	0	0	0	0	0	0	0	0	0	0	0	0	0.0176772	0.0176772	0.0353544	0.0176772	0.0707089	0.0176772	0	0	0.029462
d__Bacteria	k__norank_d__Bacteria	p__Firmicutes	c__Clostridia	o__Peptostreptococcales-Tissierellales	f__Anaerovoracaceae	g__unclassified_f__Anaerovoracaceae	s__unclassified_f__Anaerovoracaceae	ASV1699	0	0	0	0	0	0.0176772	0	0	0.0176772	0	0.0530316	0.0353544	0	0	0.0353544	0	0	0.0176772	0.0029462	0.0176772	0.00883861
d__Bacteria	k__norank_d__Bacteria	p__Firmicutes	c__Bacilli	o__RF39	f__norank_o__RF39	g__norank_f__norank_o__RF39	s__unclassified_g__norank_f__norank_o__RF39	ASV930	0	0	0	0	0	0	0.0353544	0.0530316	0	0.0883861	0	0.0353544	0	0.0883861	0	0	0.0530316	0	0	0.0353544	0.0235696
d__Bacteria	k__norank_d__Bacteria	p__Firmicutes	c__Clostridia	o__Clostridia_vadinBB60_group	f__norank_o__Clostridia_vadinBB60_group	g__norank_f__norank_o__Clostridia_vadinBB60_group	s__gut_metagenome_g__norank_f__norank	ASV1218	0	0	0	0	0	0	0	0	0.0176772	0.0176772	0.0176772	0	0	0	0.0353544	0	0.0176772	0.0176772	0	0.00883861	0.0117848
d__Bacteria	k__norank_d__Bacteria	p__Firmicutes	c__Clostridia	o__Oscillospirales	f__Ruminococcaceae	g__unclassified_f__Ruminococcaceae	s__unclassified_f__Ruminococcaceae	ASV800	0	0	0.0176772	0	0	0	0	0.0176772	0	0.0176772	0	0	0	0	0.0176772	0	0.0176772	0.0353544	0.0029462	0.0058924	0.0117848
d__Bacteria	k__norank_d__Bacteria	p__Firmicutes	c__Clostridia	o__Oscillospirales	f__Oscillospiraceae	g__Pseudoflavonifractor	s__unclassified_g__Pseudoflavonifractor	ASV1230	0	0	0.0530316	0	0	0.0176772	0.0353544	0	0	0	0	0	0.0176772	0	0.0176772	0.0176772	0	0	0.0117848	0.0058924	0.00883861
d__Bacteria	k__norank_d__Bacteria	p__Firmicutes	c__Bacilli	o__RF39	f__norank_o__RF39	g__norank_f__norank_o__RF39	s__unclassified_g__norank_f__norank_o__RF39	ASV1280	0	0	0	0	0	0	0.0530316	0.0707089	0.0176772	0	0.0176772	0	0	0	0.0353544	0	0.0176772	0	0	0.0265158	0.00883861
d__Bacteria	k__norank_d__Bacteria	p__Firmicutes	c__Bacilli	o__RF39	f__norank_o__RF39	g__norank_f__norank_o__RF39	s__uncultured_bacterium_g__norank_f__norank_o__RF39	ASV626	0	0	0	0	0.0176772	0	0	0	0	0.0353544	0.0176772	0.0353544	0	0	0.0353544	0	0	0.0707089	0.0029462	0.014731	0.0176772
d__Bacteria	k__norank_d__Bacteria	p__Firmicutes	c__Clostridia	o__Lachnospirales	f__Lachnospiraceae	g__unclassified_f__Lachnospiraceae	s__unclassified_f__Lachnospiraceae	ASV416	0	0	0.0353544	0	0.0530316	0.0176772	0	0	0.0176772	0	0	0	0	0.0353544	0	0.0176772	0	0	0.0176772	0.0029462	0.00883861
d__Bacteria	k__norank_d__Bacteria	p__Firmicutes	c__Clostridia	o__Oscillospirales	f__Ruminococcaceae	g__norank_f__Ruminococcaceae	s__unclassified_g__norank_f__Ruminococcaceae	ASV663	0	0	0	0.0176772	0	0	0	0.0176772	0	0	0	0	0	0	0.0353544	0.0176772	0.0176772	0.0176772	0.0029462	0.0029462	0.014731
d__Bacteria	k__norank_d__Bacteria	p__Firmicutes	c__Bacilli	o__RF39	f__norank_o__RF39	g__norank_f__norank_o__RF39	s__unclassified_g__norank_f__norank_o__RF39	ASV530	0	0	0	0	0.0176772	0	0.0176772	0	0	0	0	0	0	0.0176772	0.0176772	0	0.0353544	0.0353544	0.0029462	0.0029462	0.0176772
d__Bacteria	k__norank_d__Bacteria	p__Firmicutes	c__Clostridia	o__Lachnospirales	f__Lachnospiraceae	g__unclassified_f__Lachnospiraceae	s__unclassified_f__Lachnospiraceae	ASV330	0	0.0176772	0	0.0176772	0.0353544	0	0	0.0176772	0	0	0.0530316	0	0	0.0176772	0	0	0	0	0.0117848	0.0117848	0.0029462
d__Bacteria	k__norank_d__Bacteria	p__Firmicutes	c__Clostridia	o__Peptostreptococcales-Tissierellales	f__Anaerovoracaceae	g__Family_XIII_AD3011_group	s__unclassified_g__Family_XIII_AD3011_group	ASV645	0	0	0	0	0.0353544	0	0	0	0	0	0.0176772	0.0176772	0.0176772	0	0.0353544	0.0176772	0	0	0.0058924	0.0058924	0.0117848
d__Bacteria	k__norank_d__Bacteria	p__Firmicutes	c__Clostridia	o__Christensenellales	f__Christensenellaceae	g__Christensenellaceae_R-7_group	s__unclassified_g__Christensenellaceae_R-7_group	ASV455	0	0	0	0	0	0	0.0176772	0.0176772	0	0.0176772	0	0.0176772	0	0	0	0.0176772	0.0530316	0	0	0.0117848	0.0117848
d__Bacteria	k__norank_d__Bacteria	p__Firmicutes	c__Clostridia	o__Oscillospirales	f__Oscillospiraceae	g__unclassified_f__Oscillospiraceae	s__unclassified_f__Oscillospiraceae	ASV1171	0	0.0176772	0	0.0176772	0	0.0176772	0	0	0	0	0.0176772	0	0	0.0353544	0	0	0	0.0176772	0.00883861	0.0029462	0.00883861
d__Bacteria	k__norank_d__Bacteria	p__Firmicutes	c__Clostridia	o__Oscillospirales	f__Oscillospiraceae	g__unclassified_f__Oscillospiraceae	s__unclassified_f__Oscillospiraceae	ASV646	0	0.0176772	0	0	0	0.0176772	0	0	0	0.0176772	0.0176772	0.0176772	0	0	0	0.0176772	0	0	0.0058924	0.00883861	0.0029462
d__Bacteria	k__norank_d__Bacteria	p__Firmicutes	c__Clostridia	o__Oscillospirales	f__Ruminococcaceae	g__Anaerotruncus	s__unclassified_g__Anaerotruncus	ASV1222	0	0	0.0176772	0.0176772	0	0	0	0	0.0176772	0	0	0.0176772	0	0	0	0.0176772	0	0.0176772	0.0058924	0.0058924	0.0058924
d__Bacteria	k__norank_d__Bacteria	p__Bacteroidota	c__Bacteroidia	o__Bacteroidales	f__Bacteroidaceae	g__Bacteroides	s__unclassified_g__Bacteroides	ASV1410	0	0	0	0	0	0.477285	0	1.29044	0.76012	0.31819	1.96217	0.583348	0	0	0	0.141418	0	0	0.0795475	0.819044	0.0235696
d__Bacteria	k__norank_d__Bacteria	p__Firmicutes	c__Clostridia	o__Lachnospirales	f__Lachnospiraceae	g__unclassified_f__Lachnospiraceae	s__unclassified_f__Lachnospiraceae	ASV848	0	0	0	0	0	0.0176772	0	0.194449	0.0176772	0	0	0	0	0.106063	0.0707089	0	0.229804	0.106063	0.0029462	0.0353544	0.0854399
d__Bacteria	k__norank_d__Bacteria	p__Firmicutes	c__Clostridia	o__Clostridia_UCG-014	f__norank_o__Clostridia_UCG-014	g__norank_f__norank_o__Clostridia_UCG-014	s__unclassified_g__norank_f__norank_o__Clostridia_UCG-014	ASV1055	0	0	0	0	0	0	0	0.371221	0	0.424253	0	0.0883861	0.106063	0.0353544	0.388899	0.0176772	0	0	0	0.14731	0.0913323
d__Bacteria	k__norank_d__Bacteria	p__Firmicutes	c__Clostridia	o__Oscillospirales	f__Ruminococcaceae	g__Negativibacillus	s__uncultured_bacterium_g__Negativibacillus	ASV1437	0	0	0	0	0	0.0707089	0.0176772	0.106063	0.212127	0.0176772	0	0.12374	0	0	0	0.194449	0	0	0.0117848	0.0795475	0.0324082
d__Bacteria	k__norank_d__Bacteria	p__Firmicutes	c__Clostridia	o__Oscillospirales	f__Eubacterium_coprostanoligenes_group	g__norank_f__Eubacterium_coprostanoligenes_group	s__unclassified_g__norank_f__Eubacterium_coprostanoligenes_group	ASV1408	0	0.0530316	0.0883861	0.0353544	0	0.0530316	0.0530316	0	0	0	0	0.159095	0	0	0	0.848506	0	0	0.0383006	0.0353544	0.141418
d__Bacteria	k__norank_d__Bacteria	p__Firmicutes	c__Clostridia	o__Clostridia_UCG-014	f__norank_o__Clostridia_UCG-014	g__norank_f__norank_o__Clostridia_UCG-014	s__unclassified_g__norank_f__norank_o__Clostridia_UCG-014	ASV1046	0	0	0	0	0	0.159095	0	0.0707089	0	0.0353544	0	0.0883861	0	0.0176772	0.0883861	0	0	0.106063	0.0265158	0.0324082	0.0353544
d__Bacteria	k__norank_d__Bacteria	p__Bacteroidota	c__Bacteroidia	o__Bacteroidales	f__Bacteroidaceae	g__Bacteroides	s__unclassified_g__Bacteroides	ASV1429	0	0	0	0	0	0.12374	0	0.247481	0.194449	0.141418	0.494962	0.159095	0	0	0	0.106063	0	0	0.0206234	0.206234	0.0176772
d__Bacteria	k__norank_d__Bacteria	p__Firmicutes	c__Clostridia	o__Oscillospirales	f__Oscillospiraceae	g__norank_f__Oscillospiraceae	s__unclassified_g__norank_f__Oscillospiraceae	ASV892	0	0.247481	0	0	0	0.106063	0	0	0.0176772	0	0	0	0.159095	0.0176772	0.0707089	0	0	0.0883861	0.058924	0.0029462	0.0559778
d__Bacteria	k__norank_d__Bacteria	p__Firmicutes	c__Clostridia	o__Oscillospirales	f__Ruminococcaceae	g__norank_f__Ruminococcaceae	s__uncultured_organism_g__norank_f__Ruminococcaceae	ASV1022	0	0.0176772	0	0	0	0	0.0176772	0	0	0	0.0530316	0	0.0176772	0.0530316	0.0176772	0.0883861	0	0	0.0029462	0.0117848	0.029462
d__Bacteria	k__norank_d__Bacteria	p__Firmicutes	c__Clostridia	o__Lachnospirales	f__Lachnospiraceae	g__unclassified_f__Lachnospiraceae	s__unclassified_f__Lachnospiraceae	ASV923	0	0	0	0	0	0	0.0530316	0.0353544	0.0176772	0	0	0.12374	0.0883861	0.106063	0	0.0353544	0	0	0	0.0383006	0.0383006
d__Bacteria	k__norank_d__Bacteria	p__Firmicutes	c__Clostridia	o__Clostridia_UCG-014	f__norank_o__Clostridia_UCG-014	g__norank_f__norank_o__Clostridia_UCG-014	s__unclassified_g__norank_f__norank_o__Clostridia_UCG-014	ASV1693	0	0	0	0	0	0	0.0353544	0	0	0.0353544	0	0.0883861	0.0707089	0	0	0.0530316	0.0353544	0.0707089	0	0.0265158	0.0383006
d__Bacteria	k__norank_d__Bacteria	p__Firmicutes	c__Clostridia	o__Clostridia_UCG-014	f__norank_o__Clostridia_UCG-014	g__norank_f__norank_o__Clostridia_UCG-014	s__uncultured_bacterium_g__norank_f__norank_o__Clostridia_UCG-014	ASV815	0	0.0353544	0	0	0	0	0.0353544	0	0.0353544	0.0530316	0	0.0176772	0.0530316	0.176772	0	0	0	0	0.0058924	0.0235696	0.0383006
d__Bacteria	k__norank_d__Bacteria	p__Firmicutes	c__Clostridia	o__Oscillospirales	f__Ruminococcaceae	g__Faecalibacterium	s__uncultured_bacterium_g__Faecalibacterium	ASV495	0	0	0.0176772	0	0.0176772	0	0	0	0.0353544	0.282835	0	0.106063	0.159095	0	0.176772	0	0	0	0.0058924	0.0707089	0.0559778
d__Bacteria	k__norank_d__Bacteria	p__Firmicutes	c__Clostridia	o__Lachnospirales	f__Lachnospiraceae	g__Tyzzerella	s__Anaerotignum_lactatifermentans	ASV879	0	0.0530316	0	0	0	0.194449	0.0530316	0	0	0.0353544	0	0	0.194449	0.159095	0	0	0.0176772	0	0.0412468	0.014731	0.0618702
d__Bacteria	k__norank_d__Bacteria	p__Firmicutes	c__Clostridia	o__Clostridia_vadinBB60_group	f__norank_o__Clostridia_vadinBB60_group	g__norank_f__norank_o__Clostridia_vadinBB60_group	s__uncultured_bacterium_g__norank_f__norank_o__Clostridia_vadinBB60_group	ASV1596	0	0	0	0.0883861	0	0.141418	0.194449	0	0.0707089	0.0353544	0.106063	0	0	0	0	0	0	0.0530316	0.0383006	0.0677627	0.00883861
d__Bacteria	k__norank_d__Bacteria	p__Firmicutes	c__Clostridia	o__Oscillospirales	f__Ruminococcaceae	g__Subdoligranulum	s__uncultured_bacterium_g__Subdoligranulum	ASV958	0	0.0176772	0	0	0	0	0	0	0.106063	0.0353544	0	0	0.0176772	0	0.229804	0.0176772	0.0530316	0	0.0029462	0.0235696	0.0530316
d__Bacteria	k__norank_d__Bacteria	p__Firmicutes	c__Clostridia	o__Clostridia_vadinBB60_group	f__norank_o__Clostridia_vadinBB60_group	g__norank_f__norank_o__Clostridia_vadinBB60_group	s__uncultured_bacterium_g__norank_f__norank_o__Clostridia_vadinBB60_group	ASV994	0	0	0	0	0	0.0530316	0.0353544	0.0883861	0	0	0	0	0.0176772	0.0176772	0.0707089	0	0.0176772	0	0.00883861	0.0206234	0.0206234
d__Bacteria	k__norank_d__Bacteria	p__Firmicutes	c__Clostridia	o__Oscillospirales	f__Ruminococcaceae	g__Faecalibacterium	s__uncultured_bacterium_g__Faecalibacterium	ASV851	0	0	0	0	0	0	0	0	0	0.0530316	0.0530316	0.0176772	0.0353544	0.106063	0.0707089	0.159095	0	0	0	0.0206234	0.0618702
d__Bacteria	k__norank_d__Bacteria	p__Firmicutes	c__Clostridia	o__Monoglobales	f__Monoglobaceae	g__Monoglobus	s__uncultured_bacterium_g__Monoglobus	ASV966	0	0	0	0	0	0.0707089	0.0176772	0.0353544	0	0	0	0	0	0.0530316	0	0.0353544	0.159095	0.12374	0.0117848	0.00883861	0.0618702
d__Bacteria	k__norank_d__Bacteria	p__Firmicutes	c__Clostridia	o__Oscillospirales	f__Butyricicoccaceae	g__Butyricicoccus	s__unclassified_g__Butyricicoccus	ASV997	0	0	0	0	0	0.0176772	0.0176772	0	0	0.0176772	0.0883861	0	0.0707089	0.0353544	0	0.0353544	0	0	0.0029462	0.0206234	0.0235696
d__Bacteria	k__norank_d__Bacteria	p__Firmicutes	c__Clostridia	o__Oscillospirales	f__Butyricicoccaceae	g__UCG-009	s__uncultured_bacterium_g__UCG-009	ASV481	0	0	0	0.0176772	0	0	0.0176772	0	0	0	0	0.0530316	0.0707089	0	0.0707089	0	0.0176772	0.0176772	0.0029462	0.0117848	0.029462
d__Bacteria	k__norank_d__Bacteria	p__Firmicutes	c__Clostridia	o__Clostridia_vadinBB60_group	f__norank_o__Clostridia_vadinBB60_group	g__norank_f__norank_o__Clostridia_vadinBB60_group	s__unclassified_g__norank_f__norank_o__Clostridia_vadinBB60_group	ASV734	0	0	0.0353544	0	0	0.0176772	0.0353544	0	0.0530316	0	0.0707089	0.0530316	0.0176772	0	0	0	0	0	0.00883861	0.0353544	0.0029462
d__Bacteria	k__norank_d__Bacteria	p__Firmicutes	c__Clostridia	o__Oscillospirales	f__Ruminococcaceae	g__Fournierella	s__uncultured_Firmicutes_bacterium_g__Fournierella	ASV919	0	0	0.0176772	0	0	0.0176772	0	0	0	0.0883861	0	0.0353544	0.0707089	0.0176772	0.0176772	0	0	0	0.0058924	0.0206234	0.0176772
d__Bacteria	k__norank_d__Bacteria	p__Firmicutes	c__Clostridia	o__Oscillospirales	f__Ruminococcaceae	g__Anaerofilum	s__uncultured_bacterium_g__Anaerofilum	ASV972	0	0.0176772	0	0	0	0	0.0176772	0	0.0530316	0.0176772	0	0	0	0.0353544	0	0	0.0530316	0.0176772	0.0029462	0.014731	0.0176772
d__Bacteria	k__norank_d__Bacteria	p__Firmicutes	c__Clostridia	o__Clostridia_UCG-014	f__norank_o__Clostridia_UCG-014	g__norank_f__norank_o__Clostridia_UCG-014	s__unclassified_g__norank_f__norank_o__Clostridia_UCG-014	ASV1178	0	0	0	0	0	0	0.0530316	0.0530316	0.0707089	0.141418	0.0707089	0	0.300513	0	0	0.0176772	0	0	0	0.0648165	0.0530316
d__Bacteria	k__norank_d__Bacteria	p__Firmicutes	c__Clostridia	o__Clostridia_UCG-014	f__norank_o__Clostridia_UCG-014	g__norank_f__norank_o__Clostridia_UCG-014	s__unclassified_g__norank_f__norank_o__Clostridia_UCG-014	ASV1014	0	0	0	0	0	0	0.0353544	0.0176772	0.0176772	0	0	0	0.0530316	0.0176772	0.12374	0.0353544	0	0	0	0.0117848	0.0383006
d__Bacteria	k__norank_d__Bacteria	p__Firmicutes	c__Bacilli	o__RF39	f__norank_o__RF39	g__norank_f__norank_o__RF39	s__uncultured_bacterium_g__norank_f__norank_o__RF39	ASV739	0	0.0353544	0.0176772	0.0707089	0	0	0.0176772	0	0	0	0.0707089	0	0	0	0	0.0176772	0	0.0883861	0.0206234	0.014731	0.0176772
d__Bacteria	k__norank_d__Bacteria	p__Firmicutes	c__Clostridia	o__Clostridia_UCG-014	f__norank_o__Clostridia_UCG-014	g__norank_f__norank_o__Clostridia_UCG-014	s__unclassified_g__norank_f__norank_o__Clostridia_UCG-014	ASV1006	0	0	0	0	0	0	0	0	0	0.141418	0.0176772	0	0.0353544	0.0530316	0.0707089	0.0176772	0.12374	0	0	0.0265158	0.0500854
d__Bacteria	k__norank_d__Bacteria	p__Firmicutes	c__Clostridia	o__Oscillospirales	f__Ruminococcaceae	g__norank_f__Ruminococcaceae	s__unclassified_g__norank_f__Ruminococcaceae	ASV355	0	0.0353544	0	0.0883861	0.0176772	0.0707089	0.0176772	0	0	0	0.0353544	0	0	0	0	0.0707089	0	0	0.0353544	0.00883861	0.0117848
d__Bacteria	k__norank_d__Bacteria	p__Firmicutes	c__Bacilli	o__Lactobacillales	f__Leuconostocaceae	g__Weissella	s__Weissella_jogaejeotgali	ASV1679	0	0.0176772	0	0	0	0	0.300513	0.141418	0.106063	0	0.0353544	0.0353544	0	0	0	0	0.0353544	0	0.0029462	0.103117	0.0058924
d__Bacteria	k__norank_d__Bacteria	p__Firmicutes	c__Clostridia	o__Oscillospirales	f__Ruminococcaceae	g__norank_f__Ruminococcaceae	s__unclassified_g__norank_f__Ruminococcaceae	ASV1122	0	0	0	0.0176772	0	0.0176772	0	0	0.0176772	0	0.0530316	0	0.0353544	0.0176772	0.0353544	0	0	0	0.0058924	0.0117848	0.014731
d__Bacteria	k__norank_d__Bacteria	p__Firmicutes	c__Clostridia	o__unclassified_c__Clostridia	f__unclassified_c__Clostridia	g__unclassified_c__Clostridia	s__unclassified_c__Clostridia	ASV668	0	0.0176772	0	0	0	0	0.0353544	0	0.0176772	0	0	0.0353544	0.0530316	0	0.106063	0	0.0530316	0	0.0029462	0.014731	0.0353544
d__Bacteria	k__norank_d__Bacteria	p__Firmicutes	c__Clostridia	o__Lachnospirales	f__Lachnospiraceae	g__unclassified_f__Lachnospiraceae	s__unclassified_f__Lachnospiraceae	ASV1027	0	0.0353544	0	0	0	0.0176772	0	0	0	0	0	0.0176772	0.0176772	0.0530316	0.0176772	0.0707089	0	0	0.00883861	0.0029462	0.0265158
d__Bacteria	k__norank_d__Bacteria	p__Firmicutes	c__Bacilli	o__RF39	f__norank_o__RF39	g__norank_f__norank_o__RF39	s__unclassified_g__norank_f__norank_o__RF39	ASV1072	0	0	0.0176772	0	0	0	0.0176772	0	0	0	0.0707089	0	0.0530316	0.0353544	0	0.0353544	0.106063	0	0.0029462	0.014731	0.0383006
d__Bacteria	k__norank_d__Bacteria	p__Firmicutes	c__Clostridia	o__Oscillospirales	f__Butyricicoccaceae	g__UCG-009	s__uncultured_bacterium_g__UCG-009	ASV601	0	0	0.0176772	0.0530316	0	0	0.0176772	0	0	0.0353544	0	0.0707089	0	0.0176772	0	0.0176772	0	0	0.0117848	0.0206234	0.0058924
d__Bacteria	k__norank_d__Bacteria	p__Cyanobacteria	c__Vampirivibrionia	o__Gastranaerophilales	f__norank_o__Gastranaerophilales	g__norank_f__norank_o__Gastranaerophilales	s__uncultured_rumen_bacterium_g__norank_f__norank_o__Gastranaerophilales	ASV1243	0	0	0	0	0	0	0	0.0353544	0.0176772	0	0	0.0176772	0.0176772	0	0.159095	0.0530316	0.0353544	0	0	0.0117848	0.044193
d__Bacteria	k__norank_d__Bacteria	p__Firmicutes	c__Clostridia	o__Oscillospirales	f__Ruminococcaceae	g__norank_f__Ruminococcaceae	s__unclassified_g__norank_f__Ruminococcaceae	ASV1008	0	0.0353544	0.106063	0	0	0	0	0.0176772	0.0353544	0	0	0.0353544	0	0.0530316	0	0.0883861	0	0	0.0235696	0.014731	0.0235696
d__Bacteria	k__norank_d__Bacteria	p__Firmicutes	c__Clostridia	o__Lachnospirales	f__Lachnospiraceae	g__unclassified_f__Lachnospiraceae	s__unclassified_f__Lachnospiraceae	ASV1030	0	0	0.0883861	0	0	0	0	0	0	0.0176772	0	0	0.0353544	0.0530316	0.0353544	0.0707089	0.0530316	0	0.014731	0.0029462	0.0412468
d__Bacteria	k__norank_d__Bacteria	p__Firmicutes	c__Clostridia	o__Oscillospirales	f__Oscillospiraceae	g__unclassified_f__Oscillospiraceae	s__unclassified_f__Oscillospiraceae	ASV1915	0	0	0	0	0	0	0	0	0.0353544	0.0530316	0.0530316	0.0883861	0	0	0	0.0530316	0.0530316	0.0707089	0	0.0383006	0.029462
d__Bacteria	k__norank_d__Bacteria	p__Firmicutes	c__Clostridia	o__Oscillospirales	f__UCG-010	g__norank_f__UCG-010	s__gut_metagenome_g__norank_f__UCG-010	ASV1712	0	0.0176772	0.159095	0.12374	0	0.0707089	0	0	0	0	0.0707089	0	0	0	0	0.0353544	0	0.106063	0.0618702	0.0117848	0.0235696
d__Bacteria	k__norank_d__Bacteria	p__Firmicutes	c__Clostridia	o__Oscillospirales	f__Oscillospiraceae	g__UCG-005	s__unclassified_g__UCG-005	ASV1089	0	0.0176772	0	0	0	0.0176772	0	0	0	0.0530316	0	0.0176772	0	0.0176772	0.0176772	0	0	0.0176772	0.0058924	0.0117848	0.00883861
d__Bacteria	k__norank_d__Bacteria	p__Firmicutes	c__Clostridia	o__Lachnospirales	f__Lachnospiraceae	g__Lachnospiraceae_UCG-010	s__uncultured_bacterium_g__Lachnospiraceae_UCG-010	ASV974	0	0	0.0176772	0	0	0.0530316	0.0707089	0	0	0.0353544	0	0	0.0353544	0.0707089	0	0	0	0.0176772	0.0117848	0.0176772	0.0206234
d__Bacteria	k__norank_d__Bacteria	p__Firmicutes	c__Clostridia	o__Christensenellales	f__Christensenellaceae	g__Christensenellaceae_R-7_group	s__unclassified_g__Christensenellaceae_R-7_group	ASV1286	0	0	0	0.0176772	0	0	0	0	0.0883861	0	0.0353544	0.0530316	0	0	0	0.0176772	0.0176772	0.0176772	0.0029462	0.029462	0.00883861
d__Bacteria	k__norank_d__Bacteria	p__Firmicutes	c__Clostridia	o__Oscillospirales	f__Oscillospiraceae	g__V9D2013_group	s__uncultured_bacterium_g__V9D2013_group	ASV1132	0	0	0	0	0	0	0.0176772	0	0.0530316	0.0176772	0.0353544	0.0176772	0	0.0353544	0	0.0530316	0	0	0	0.0235696	0.014731
d__Bacteria	k__norank_d__Bacteria	p__Firmicutes	c__Clostridia	o__Oscillospirales	f__Oscillospiraceae	g__Intestinimonas	s__unclassified_g__Intestinimonas	ASV1073	0	0.0707089	0.0176772	0	0	0.0353544	0	0	0	0	0	0	0.0353544	0.0176772	0.0353544	0	0.0530316	0	0.0206234	0	0.0235696
d__Bacteria	k__norank_d__Bacteria	p__Firmicutes	c__Clostridia	o__Eubacteriales	f__Anaerofustaceae	g__Anaerofustis	s__Anaerofustis_sp._Marseille-P2832	ASV390	0	0.0176772	0	0	0.0353544	0	0.0176772	0	0	0.0353544	0.0353544	0	0	0.0176772	0.0176772	0	0	0	0.00883861	0.014731	0.0058924
d__Bacteria	k__norank_d__Bacteria	p__Firmicutes	c__Clostridia	o__Oscillospirales	f__Oscillospiraceae	g__unclassified_f__Oscillospiraceae	s__unclassified_f__Oscillospiraceae	ASV1494	0	0	0	0	0	0	0.0176772	0.0883861	0.0353544	0	0	0.0353544	0	0	0.0707089	0	0.0530316	0.0883861	0	0.029462	0.0353544
d__Bacteria	k__norank_d__Bacteria	p__Firmicutes	c__Clostridia	o__Oscillospirales	f__Oscillospiraceae	g__unclassified_f__Oscillospiraceae	s__unclassified_f__Oscillospiraceae	ASV1081	0	0	0.0530316	0.0176772	0	0.0176772	0.0176772	0	0	0	0	0	0.0353544	0.0353544	0.0530316	0	0	0	0.014731	0.0029462	0.0206234
d__Bacteria	k__norank_d__Bacteria	p__Firmicutes	c__Clostridia	o__Clostridia_vadinBB60_group	f__norank_o__Clostridia_vadinBB60_group	g__norank_f__norank_o__Clostridia_vadinBB60_group	s__uncultured_bacterium_g__norank_f__norank_o__Clostridia_vadinBB60_group	ASV686	0	0	0.0530316	0	0	0	0.0176772	0	0	0	0	0	0.0707089	0.0883861	0.0176772	0	0.0353544	0.0176772	0.00883861	0.0029462	0.0383006
d__Bacteria	k__norank_d__Bacteria	p__Firmicutes	c__Clostridia	o__Oscillospirales	f__Oscillospiraceae	g__Colidextribacter	s__unclassified_g__Colidextribacter	ASV649	0	0	0	0.0883861	0	0.0530316	0	0	0.0353544	0	0	0.0353544	0.0353544	0.0176772	0	0.0176772	0	0	0.0235696	0.0117848	0.0117848
d__Bacteria	k__norank_d__Bacteria	p__Firmicutes	c__Clostridia	o__Monoglobales	f__Monoglobaceae	g__Monoglobus	s__uncultured_bacterium_g__Monoglobus	ASV849	0	0	0.0176772	0	0	0	0.0353544	0.0353544	0	0.0176772	0	0.0353544	0.0353544	0.212127	0	0	0	0	0.0029462	0.0206234	0.0412468
d__Bacteria	k__norank_d__Bacteria	p__Bacteroidota	c__Bacteroidia	o__Bacteroidales	f__Bacteroidaceae	g__Bacteroides	s__unclassified_g__Bacteroides	ASV844	0	0	0.0353544	0.0176772	0	0.0530316	0	0	0	0.159095	0.282835	0.0707089	0	0.106063	0	0	0	0	0.0176772	0.0854399	0.0176772
d__Bacteria	k__norank_d__Bacteria	p__Firmicutes	c__Clostridia	o__Monoglobales	f__Monoglobaceae	g__Monoglobus	s__uncultured_bacterium_g__Monoglobus	ASV527	0	0	0.106063	0	0.0353544	0.0530316	0.0176772	0	0	0.0176772	0	0.0176772	0	0	0	0	0.0530316	0	0.0324082	0.00883861	0.00883861
d__Bacteria	k__norank_d__Bacteria	p__Firmicutes	c__Bacilli	o__Erysipelotrichales	f__Erysipelotrichaceae	g__Clostridium_innocuum_group	s__uncultured_bacterium_g__Clostridium_innocuum_group	ASV470	0	0.0176772	0.0530316	0.0176772	0.0353544	0	0	0	0	0	0	0	0	0.0530316	0.0176772	0	0	0.0176772	0.0206234	0	0.014731
d__Bacteria	k__norank_d__Bacteria	p__Firmicutes	c__Clostridia	o__Oscillospirales	f__Oscillospiraceae	g__Intestinimonas	s__unclassified_g__Intestinimonas	ASV978	0	0	0	0.0176772	0	0	0	0.0353544	0.0353544	0	0	0.0883861	0	0.0176772	0	0	0.0530316	0.0353544	0.0029462	0.0265158	0.0176772
d__Bacteria	k__norank_d__Bacteria	p__Firmicutes	c__Clostridia	o__Oscillospirales	f__Oscillospiraceae	g__unclassified_f__Oscillospiraceae	s__unclassified_f__Oscillospiraceae	ASV386	0	0.0353544	0.0353544	0	0.0176772	0	0	0	0	0.0176772	0	0.0176772	0.0176772	0.0530316	0	0	0	0	0.014731	0.0058924	0.0117848
d__Bacteria	k__norank_d__Bacteria	p__Firmicutes	c__Clostridia	o__Oscillospirales	f__Ruminococcaceae	g__norank_f__Ruminococcaceae	s__unclassified_g__norank_f__Ruminococcaceae	ASV1708	0	0	0.0176772	0	0	0.0353544	0.0176772	0	0	0.0176772	0	0	0.0176772	0	0	0	0.0176772	0.0353544	0.00883861	0.0058924	0.0117848
d__Bacteria	k__norank_d__Bacteria	p__Firmicutes	c__Clostridia	o__Christensenellales	f__Christensenellaceae	g__Christensenellaceae_R-7_group	s__unclassified_g__Christensenellaceae_R-7_group	ASV798	0	0	0	0	0	0	0	0.0176772	0.0176772	0	0	0.0176772	0.0176772	0	0.0353544	0	0.0353544	0.0176772	0	0.00883861	0.0176772
d__Bacteria	k__norank_d__Bacteria	p__Firmicutes	c__Clostridia	o__Oscillospirales	f__Ruminococcaceae	g__Paludicola	s__uncultured_bacterium_g__Paludicola	ASV735	0	0	0	0.0176772	0	0	0	0.0176772	0	0.0353544	0.0176772	0	0	0.0176772	0	0	0.0176772	0.0353544	0.0029462	0.0117848	0.0117848
d__Bacteria	k__norank_d__Bacteria	p__Firmicutes	c__Clostridia	o__Oscillospirales	f__Oscillospiraceae	g__unclassified_f__Oscillospiraceae	s__unclassified_f__Oscillospiraceae	ASV1751	0	0.0176772	0.0530316	0	0	0.0353544	0	0	0	0	0.0176772	0	0.0176772	0	0.0176772	0	0.0176772	0	0.0176772	0.0029462	0.00883861
d__Bacteria	k__norank_d__Bacteria	p__Firmicutes	c__Clostridia	o__Oscillospirales	f__Oscillospiraceae	g__unclassified_f__Oscillospiraceae	s__unclassified_f__Oscillospiraceae	ASV1236	0	0	0.0176772	0	0	0	0.0353544	0.0176772	0	0.0176772	0	0.0353544	0	0.0176772	0	0	0	0.0176772	0.0029462	0.0176772	0.0058924
d__Bacteria	k__norank_d__Bacteria	p__Firmicutes	c__Clostridia	o__unclassified_c__Clostridia	f__unclassified_c__Clostridia	g__unclassified_c__Clostridia	s__unclassified_c__Clostridia	ASV2228	0	0.0176772	0.0176772	0.0176772	0	0.0176772	0	0	0	0.0176772	0	0	0.0707089	0	0.0176772	0	0	0	0.0117848	0.0029462	0.014731
d__Bacteria	k__norank_d__Bacteria	p__Firmicutes	c__Clostridia	o__Oscillospirales	f__Oscillospiraceae	g__Papillibacter	s__uncultured_Clostridiales_bacterium_g__Papillibacter	ASV692	0	0	0	0	0	0.0176772	0	0	0	0	0.0176772	0.0176772	0.0176772	0.0176772	0	0.0353544	0.0353544	0	0.0029462	0.0058924	0.0176772
d__Bacteria	k__norank_d__Bacteria	p__Firmicutes	c__Clostridia	o__Clostridia_UCG-014	f__norank_o__Clostridia_UCG-014	g__norank_f__norank_o__Clostridia_UCG-014	s__unidentified_rumen_bacterium_JW32	ASV826	0	0	0	0	0	0	0.830829	0	0.0707089	0.0176772	0	0.12374	0.830829	0.176772	0	0.335867	0	0.0353544	0	0.173826	0.229804
d__Bacteria	k__norank_d__Bacteria	p__Firmicutes	c__Clostridia	o__Oscillospirales	f__Ruminococcaceae	g__Faecalibacterium	s__uncultured_bacterium_g__Faecalibacterium	ASV1707	0	0.106063	0	0	0	0.0176772	0	0.0530316	0.0883861	0	0.0707089	0.159095	0.44193	0	0	0.0353544	0	0	0.0206234	0.0618702	0.0795475
d__Bacteria	k__norank_d__Bacteria	p__Firmicutes	c__Clostridia	o__Oscillospirales	f__Ruminococcaceae	g__Subdoligranulum	s__unclassified_g__Subdoligranulum	ASV1878	0	0	0.0530316	0	0	0.0353544	0.547994	0.265158	0.565671	0	0.689411	0.0530316	0	0	0	0	0	0.0353544	0.014731	0.353544	0.0058924
d__Bacteria	k__norank_d__Bacteria	p__Bacteroidota	c__Bacteroidia	o__Bacteroidales	f__Tannerellaceae	g__Parabacteroides	s__uncultured_bacterium_g__Parabacteroides	ASV896	0	0	0	0	0	0	0.565671	0.44193	0.300513	0	0.176772	0	0.654057	0.106063	0.247481	0.12374	0	0	0	0.247481	0.188557
d__Bacteria	k__norank_d__Bacteria	p__Firmicutes	c__Clostridia	o__Clostridia_UCG-014	f__norank_o__Clostridia_UCG-014	g__norank_f__norank_o__Clostridia_UCG-014	s__unclassified_g__norank_f__norank_o__Clostridia_UCG-014	ASV952	0	0	0	0	0	0	0.0530316	0	0.0530316	0	0	0.0530316	0.0530316	0.0353544	0.176772	0.0707089	0	0.0176772	0	0.0265158	0.058924
d__Bacteria	k__norank_d__Bacteria	p__Firmicutes	c__Clostridia	o__Oscillospirales	f__Butyricicoccaceae	g__UCG-008	s__uncultured_bacterium_g__UCG-008	ASV1062	0	0	0	0	0	0.0530316	0.477285	0	0	0	0	0	0.0176772	0.0883861	0.989924	0.0353544	0.0176772	0.282835	0.00883861	0.0795475	0.238642
d__Bacteria	k__norank_d__Bacteria	p__Firmicutes	c__Clostridia	o__Oscillospirales	f__Eubacterium_coprostanoligenes_group	g__norank_f__Eubacterium_coprostanoligenes_group	s__unclassified_g__norank_f__Eubacterium_coprostanoligenes_group	ASV1270	0	0	0.76012	0	0	0	0.654057	0.0530316	0	0.0530316	0.0176772	0	0.0353544	0	0	0	0.0530316	0.212127	0.126687	0.129633	0.0500854
d__Bacteria	k__norank_d__Bacteria	p__Actinobacteriota	c__Coriobacteriia	o__Coriobacteriales	f__Coriobacteriaceae	g__Enorma	s__Enorma_phocaeensis	ASV995	0	0.0707089	0	0	0	0	0.0353544	0.0707089	0.0353544	0.0530316	0.265158	0	0	0.0176772	0.0353544	0	0	0	0.0117848	0.0766013	0.00883861
d__Bacteria	k__norank_d__Bacteria	p__Firmicutes	c__Clostridia	o__Clostridia_UCG-014	f__norank_o__Clostridia_UCG-014	g__norank_f__norank_o__Clostridia_UCG-014	s__unclassified_g__norank_f__norank_o__Clostridia_UCG-014	ASV940	0	0	0	0	0	0	0	0.972247	0.0176772	0	0	0.0707089	0	0.0353544	0.353544	0.141418	0.229804	0.0707089	0	0.176772	0.138472
d__Bacteria	k__norank_d__Bacteria	p__Bacteroidota	c__Bacteroidia	o__Bacteroidales	f__Rikenellaceae	g__norank_f__Rikenellaceae	s__Rikenella_sp._Marseille-P3215	ASV971	0	0	0	0	0	0	0.76012	0.0707089	0.388899	0.0353544	0.0530316	0.0530316	0	0.0530316	0	0.583348	0	0	0	0.226858	0.106063
d__Bacteria	k__norank_d__Bacteria	p__Firmicutes	c__Clostridia	o__Oscillospirales	f__Oscillospiraceae	g__NK4A214_group	s__uncultured_organism_g__NK4A214_group	ASV1103	0	0	0.0707089	0	0	0.0530316	0	0	0.0353544	0	0	0	0.0530316	0.0353544	0.0883861	0	0.0176772	0.0176772	0.0206234	0.0058924	0.0353544
d__Bacteria	k__norank_d__Bacteria	p__Firmicutes	c__Clostridia	o__Clostridia_UCG-014	f__norank_o__Clostridia_UCG-014	g__norank_f__norank_o__Clostridia_UCG-014	s__unclassified_g__norank_f__norank_o__Clostridia_UCG-014	ASV908	0	0	0	0	0	0.0530316	0.0530316	0.247481	0.0530316	0	0	0.0353544	0.0530316	0.0707089	0.0176772	0	0	0	0.00883861	0.0648165	0.0235696
d__Bacteria	k__norank_d__Bacteria	p__Firmicutes	c__Clostridia	o__Clostridia_vadinBB60_group	f__norank_o__Clostridia_vadinBB60_group	g__norank_f__norank_o__Clostridia_vadinBB60_group	s__uncultured_bacterium_g__norank_f__norank_o__Clostridia_vadinBB60_group	ASV1453	0	0	0.0176772	0	0	0.141418	0.300513	0	0	0	0.0353544	0.0176772	0.176772	0	0	0	0.176772	0.0707089	0.0265158	0.058924	0.0707089
d__Bacteria	k__norank_d__Bacteria	p__Firmicutes	c__Clostridia	o__Lachnospirales	f__Lachnospiraceae	g__Eubacterium_hallii_group	s__uncultured_bacterium_g__Eubacterium_hallii_group	ASV1054	0	0.0176772	0	0	0	0.0530316	0	0	0	0	0	0.0707089	0.106063	0.0353544	0.0353544	0	0.0883861	0.0176772	0.0117848	0.0117848	0.0471392
d__Bacteria	k__norank_d__Bacteria	p__Firmicutes	c__Clostridia	o__Clostridia_vadinBB60_group	f__norank_o__Clostridia_vadinBB60_group	g__norank_f__norank_o__Clostridia_vadinBB60_group	s__uncultured_bacterium_g__norank_f__norank_o__Clostridia_vadinBB60_group	ASV1451	0	0	0.12374	0	0	0	0.12374	0.0530316	0.0530316	0.0176772	0	0.0176772	0.0530316	0	0.0353544	0	0	0	0.0206234	0.044193	0.014731
d__Bacteria	k__norank_d__Bacteria	p__Firmicutes	c__Clostridia	o__Lachnospirales	f__Lachnospiraceae	g__Eubacterium_hallii_group	s__uncultured_bacterium_g__Eubacterium_hallii_group	ASV407	0	0	0	0	0.0176772	0	0	0.0530316	0	0	0.0353544	0.0176772	0.0176772	0.0353544	0.0353544	0	0.0707089	0	0.0029462	0.0176772	0.0265158
d__Bacteria	k__norank_d__Bacteria	p__Firmicutes	c__Clostridia	o__Clostridia_UCG-014	f__norank_o__Clostridia_UCG-014	g__norank_f__norank_o__Clostridia_UCG-014	s__unclassified_g__norank_f__norank_o__Clostridia_UCG-014	ASV980	0	0	0	0	0	0	0	0.0353544	0.0707089	0	0	0.0707089	0.0176772	0.0530316	0.0176772	0.0176772	0	0.159095	0	0.029462	0.044193
d__Bacteria	k__norank_d__Bacteria	p__Firmicutes	c__Clostridia	o__Oscillospirales	f__Ruminococcaceae	g__Fournierella	s__uncultured_Firmicutes_bacterium_g__Fournierella	ASV2510	0	0.0883861	0	0	0	0	0.0176772	0.0530316	0.530316	0	0.0530316	0.106063	0	0	0	0.0883861	0	0.0707089	0.014731	0.126687	0.0265158
d__Bacteria	k__norank_d__Bacteria	p__Firmicutes	c__Clostridia	o__Oscillospirales	f__Oscillospiraceae	g__Pseudoflavonifractor	s__uncultured_bacterium_g__Pseudoflavonifractor	ASV351	0	0.247481	0.0530316	0.0176772	0.0176772	0.0176772	0.0353544	0	0.0176772	0	0	0	0	0	0	0	0.0353544	0	0.058924	0.00883861	0.0058924
d__Bacteria	k__norank_d__Bacteria	p__Firmicutes	c__Clostridia	o__Lachnospirales	f__Lachnospiraceae	g__unclassified_f__Lachnospiraceae	s__unclassified_f__Lachnospiraceae	ASV402	0	0.0176772	0	0.0353544	0	0.0353544	0	0	0.0176772	0.0176772	0	0.0176772	0	0	0.0176772	0.0353544	0	0	0.014731	0.00883861	0.00883861
d__Bacteria	k__norank_d__Bacteria	p__Firmicutes	c__Clostridia	o__Clostridia_UCG-014	f__norank_o__Clostridia_UCG-014	g__norank_f__norank_o__Clostridia_UCG-014	s__uncultured_bacterium_g__norank_f__norank_o__Clostridia_UCG-014	ASV988	0	0	0	0	0	0.0353544	0	0	0.0707089	0	0	0.0176772	0.12374	0	0.176772	0.0176772	0.159095	0.0353544	0.0058924	0.014731	0.0854399
d__Bacteria	k__norank_d__Bacteria	p__Firmicutes	c__Bacilli	o__RF39	f__norank_o__RF39	g__norank_f__norank_o__RF39	s__uncultured_bacterium_g__norank_f__norank_o__RF39	ASV861	0	0	0	0	0	0	0.0176772	0.0176772	0	0.0176772	0	0	0.0883861	0.0707089	0.0353544	0.0176772	0.12374	0	0	0.00883861	0.0559778
d__Bacteria	k__norank_d__Bacteria	p__Firmicutes	c__Clostridia	o__Oscillospirales	f__Ruminococcaceae	g__norank_f__Ruminococcaceae	s__unclassified_g__norank_f__Ruminococcaceae	ASV1492	0	0.0176772	0.0176772	0	0	0	0.0176772	0	0	0.0176772	0	0.0176772	0	0	0.0176772	0.0530316	0.0176772	0	0.0058924	0.00883861	0.014731
d__Bacteria	k__norank_d__Bacteria	p__Firmicutes	c__Clostridia	o__Christensenellales	f__Christensenellaceae	g__Christensenellaceae_R-7_group	s__unclassified_g__Christensenellaceae_R-7_group	ASV1436	0	0.0176772	0.0176772	0.0530316	0	0	0.141418	0	0.0353544	0.0176772	0	0	0	0	0	0.0883861	0.0883861	0	0.014731	0.0324082	0.029462
d__Bacteria	k__norank_d__Bacteria	p__Firmicutes	c__Clostridia	o__Oscillospirales	f__UCG-010	g__norank_f__UCG-010	s__uncultured_bacterium_g__norank_f__UCG-010	ASV857	0	0	0.0353544	0	0	0.0176772	0.0353544	0	0.0353544	0	0	0.106063	0	0.0883861	0.31819	0	0	0.0530316	0.00883861	0.029462	0.0766013
d__Bacteria	k__norank_d__Bacteria	p__Bacteroidota	c__Bacteroidia	o__Bacteroidales	f__Tannerellaceae	g__Parabacteroides	s__uncultured_bacterium_g__Parabacteroides	ASV1050	0	0	0	0	0	0	0.194449	0.0176772	0.0707089	0	0.0883861	0	0.194449	0.0707089	0.0530316	0.0176772	0	0	0	0.0618702	0.0559778
d__Bacteria	k__norank_d__Bacteria	p__Firmicutes	c__Clostridia	o__Lachnospirales	f__Lachnospiraceae	g__unclassified_f__Lachnospiraceae	s__unclassified_f__Lachnospiraceae	ASV493	0	0	0	0	0	0.0176772	0.12374	0	0	0.0176772	0.12374	0.0176772	0	0	0.0176772	0.0707089	0.0176772	0	0.0029462	0.0471392	0.0176772
d__Bacteria	k__norank_d__Bacteria	p__Firmicutes	c__Clostridia	o__Christensenellales	f__Christensenellaceae	g__Christensenellaceae_R-7_group	s__unclassified_g__Christensenellaceae_R-7_group	ASV1433	0	0	0	0.106063	0	0.176772	0.0353544	0.0176772	0	0	0	0.0530316	0.0176772	0	0.0707089	0	0	0.0353544	0.0471392	0.0176772	0.0206234
d__Bacteria	k__norank_d__Bacteria	p__Firmicutes	c__Clostridia	o__Oscillospirales	f__Eubacterium_coprostanoligenes_group	g__norank_f__Eubacterium_coprostanoligenes_group	s__unclassified_g__norank_f__Eubacterium_coprostanoligenes_group	ASV680	0	0	0.0176772	0	0	0	0.0353544	0	0.0176772	0	0.0530316	0	0	0	0.0176772	0.0530316	0.0176772	0.0176772	0.0029462	0.0176772	0.0176772
d__Bacteria	k__norank_d__Bacteria	p__Firmicutes	c__Clostridia	o__Lachnospirales	f__Lachnospiraceae	g__unclassified_f__Lachnospiraceae	s__unclassified_f__Lachnospiraceae	ASV279	0	0	0	0	0.0707089	0	0.194449	0.0353544	0.0176772	0.0176772	0.0883861	0	0	0.0530316	0	0	0.159095	0	0.0117848	0.058924	0.0353544
d__Bacteria	k__norank_d__Bacteria	p__Firmicutes	c__Clostridia	o__Oscillospirales	f__Oscillospiraceae	g__unclassified_f__Oscillospiraceae	s__unclassified_f__Oscillospiraceae	ASV1068	0	0	0	0	0	0.0707089	0.0176772	0.0353544	0	0	0	0	0	0.0353544	0.0353544	0.0176772	0.0176772	0.0530316	0.0117848	0.00883861	0.0265158
d__Bacteria	k__norank_d__Bacteria	p__Firmicutes	c__norank_p__Firmicutes	o__norank_c__norank_p__Firmicutes	f__norank_o__norank_c__norank_p__Firmicutes	g__norank_f__norank_o__norank_c__norank_p__Firmicutes	s__unclassified_g__norank_f__norank_o__norank	ASV969	0	0	0	0	0	0.0353544	0	0	0	0.0353544	0.0353544	0	0	0.0353544	0.0530316	0.0707089	0.0353544	0.0707089	0.0058924	0.0117848	0.044193
d__Bacteria	k__norank_d__Bacteria	p__Firmicutes	c__Clostridia	o__Oscillospirales	f__Ruminococcaceae	g__norank_f__Ruminococcaceae	s__unclassified_g__norank_f__Ruminococcaceae	ASV608	0	0	0	0.0176772	0	0	0.106063	0	0.0176772	0	0.0176772	0.0176772	0	0	0	0.0176772	0.0707089	0.0176772	0.0029462	0.0265158	0.0176772
d__Bacteria	k__norank_d__Bacteria	p__Firmicutes	c__Clostridia	o__Oscillospirales	f__Oscillospiraceae	g__unclassified_f__Oscillospiraceae	s__unclassified_f__Oscillospiraceae	ASV721	0	0	0	0.0176772	0	0	0	0.0176772	0	0	0.0353544	0.0176772	0	0.0353544	0.0176772	0.0176772	0	0.0707089	0.0029462	0.0117848	0.0235696
[truncated: 135 more rows]
